# Supplementary material for: Plasmodium vivax transcriptomes reveal stage-specific chloroquine response and differential regulation of male and female gametocytes
Source: Nat Commun. 2019 Jan 22;10:371. doi: 10.1038/s41467-019-08312-z (PMC6342968; doi:10.1038/s41467-019-08312-z)
Supplement: Supplementary file 4 — Supplementary Data 1 [file 41467_2019_8312_MOESM4_ESM.xlsx]

## Sheet: SuppData1
Sample information			Sequencing and Alignment Statistics						Microscopy data
Sample	CQ Treatment	ID	#Reads	#P. vivax reads	%Hs+Pv	%Pv	#Reads after QC	%remaining	parasitemia(p/ul)	%rings	%trophs	%schizonts	gametocytemia (g/ul)
BL01	before	A_0	37197924	494141	0.941213	0.0132841	265365	0.537023	8300	80	20	0	65
BL01	8h after CQ	A_1	44006462	1160882	0.95652	0.0263798	786078	0.677139	5000
BL02	before	B_0	66956852	6205230	0.941915	0.0926751	4460632	0.71885	6000	30	70	0	4300
BL02	8h after CQ	B_1	91996064	3668350	0.950639	0.0398751	2512864	0.685012	2500
BL03	before	C_0	144986578	56222786	0.864145	0.387779	36491854	0.649058	11000	100	0	0	5500
BL03	8h after CQ	C_1	56949306	6505303	0.871558	0.11423	4462387	0.685961	10000
BL05	before	D_0	50222000	20725784	0.909896	0.412683	13427479	0.647864	11000	63	37	0	360
BL05	8h after CQ	D_1	35975454	4037926	0.941173	0.112241	2918824	0.722852	25000
BL06	before	E_0	17896816	1383761	0.946963	0.0773188	1012415	0.73164	11000	100	0	0	800
BL06	8h after CQ	E_1	30597908	272341	0.967009	0.00890064	194323	0.713528	7500
BL07	before	F_0	43412624	17949408	0.939138	0.413461	11602339	0.646391	12000	100	0	0	5000
BL07	8h after CQ	F_1	27150250	3129036	0.953545	0.115249	2147782	0.686404	4000
BL08	before	G_0	63524340	10068583	0.940942	0.1585	7123033	0.707451	24000	59	37	4	1400
BL08	8h after CQ	G_1	39663978	1031872	0.939085	0.0260153	527626	0.511329	4000
BL09	before	H_0	47592408	1210110	0.947248	0.0254265	564132	0.466182	25000	20	80	0	2200
BL09	8h after CQ	H_1	40548918	405396	0.828626	0.0099977	201196	0.496295	1400
BL10	before	I_0	84785252	1134112	0.969502	0.0133763	645286	0.568979	1800	100	0	0	0
BL10	8h after CQ	I_1	18958882	71164	0.956473	0.0037536	40858	0.574139	400
BL11	before	J_0	80259818	32195128	0.90892	0.401136	15794140	0.490575	30000	55	45	0	800
BL11	8h after CQ	J_1	45630414	3019545	0.961601	0.066174	1750771	0.579813	12000
BL12	before	K_0	56945824	23706956	0.928394	0.416307	13263866	0.559493	8000	5	95	0	100
BL12	8h after CQ	K_1	21106962	403064	0.956247	0.0190963	242688	0.602108	5000
BL13	before	L_0	124633028	27537905	0.917901	0.220952	12102229	0.439475	17000	99	0	1	480
BL13	8h after CQ	L_1	25720436	1252531	0.943419	0.0486979	618709	0.493967	8700
BL14	before	M_0	35798604	390937	0.940122	0.0109205	254895	0.65201	400	40	40	20	80
BL14	8h after CQ	M_1	74194720	33205	0.973989	0.000447539	30221	0.910134	1200
BL16	before	N_0	82622158	1703665	0.966242	0.02062	1069975	0.628043	18000	0	100	0	1500
BL16	8h after CQ	N_1	33066462	241202	0.953857	0.00729446	151210	0.626902	5000
BL17	before	O_0	59523346	2716395	0.962737	0.0456358	2022645	0.744606	3000	40	60	0	490
BL17	8h after CQ	O_1	46475822	89383	0.95174	0.00192322	48309	0.540472	2000
BL18	before	P_0	48677030	18925740	0.939781	0.388802	10809715	0.571165	12000	100	0	0	0
BL18	8h after CQ	P_1	54743034	732893	0.94853	0.0133879	314919	0.429693	4500
BL19	before	Q_0	68246930	3732926	0.960513	0.0546973	2201222	0.589677	2800	100	0	0	970
BL19	8h after CQ	Q_1	30455630	327568	0.955306	0.0107556	206566	0.630605	1200
BL22	before	S_0	73476396	1258329	0.962313	0.0171256	674329	0.535892	500	0	100	0	40
BL22	8h after CQ	S_1	39506966	41247	0.959134	0.00104404	36557	0.886295	40
BL23	before	T_0	35563202	2463322	0.944215	0.069266	1254688	0.509348	3000	70	30	0	72
BL23	8h after CQ	T_1	32809200	222557	0.944949	0.00678337	119243	0.535786	1500
BL20	before	U_0	51781526	12740541	0.945866	0.246044	6882457	0.540201	17000	35	65	0	3000
BL20	8h after CQ	U_1	73963256	990446	0.946904	0.0133911	319628	0.322711	3500
V04	before	AR_0	24022554	4921858	0.915601	0.204885	2562126	0.520561	9500	0	100	0	117
V08	before	BR_0	130438754	19537235	0.926355	0.149781	6619733	0.338827	750	33	66	0	250
V10	before	CR_0	111891116	30669887	0.911396	0.274105	15622916	0.509389	6500	85	15	0	470
V16	before	DR_0	139282270	20434159	0.915474	0.14671	13279240	0.649855	11000	35	65	0	0
V17	before	ER_0	21747370	550864	0.945706	0.0253301	253914	0.460938	3000	90	10	0	80
V27	before	FR_0	50872664	3066453	0.943042	0.060277	1186109	0.386802	7000	90	10	0	400
