# Supplementary material for: Plasmodium vivax transcriptomes reveal stage-specific chloroquine response and differential regulation of male and female gametocytes
Source: Nat Commun. 2019 Jan 22;10:371. doi: 10.1038/s41467-019-08312-z (PMC6342968; doi:10.1038/s41467-019-08312-z)
Supplement: Supplementary file 5 — Supplementary Data 2 [file 41467_2019_8312_MOESM5_ESM.xlsx]

## Sheet: SuppData2
Genes with High Expression Correlation with Cluster A Gametocyte Genes													Genes with High Expression Correlation with Cluster B Gametocyte Genes
GeneID	Name	Exons	Size	6-cysteine protein	6-cysteine protein	CPW-WPC family protein	CPW-WPC family protein	CPW-WPC family protein	male gamete fusion factor HAP2	gamete egress and sporozoite traversal protein	sexual stage antigen s16		GeneID	Name	Exons	Size	ookinete surface protein Pvs25	CPW-WPC family protein	CPW-WPC family protein	CPW-WPC family protein	CPW-WPC family protein	CPW-WPC family protein	gametocyte associated protein	gametocyte development protein 1	upregulated in late gametocytes ULG8	6-cysteine protein	guanylate kinase	inner membrane complex protein 1j	high mobility group protein B1
PVP01_1214300	conserved Plasmodium protein	1	3560	0.93936	0.936289	0.718715	0.768801	0.670043	0.838409	0.802323	0.899557		PVP01_1012200	ATP-dependent RNA helicase DDX1	1	2450	0.449361	0.42653	0.738647	0.686419	0.589331	0.206374	0.662077	0.802926	0.888906	0.623602	0.35413	0.623751	0.260787
PVP01_1456100	COPI associated protein	2	448	0.905511	0.918258	0.803746	0.830316	0.742442	0.795172	0.711228	0.847768		PVP01_1336800	mini-chromosome maintenance complex-binding protein	1	2768	0.353619	0.419224	0.755095	0.525185	0.714989	0.311567	0.620339	0.737469	0.811689	0.600737	0.321474	0.647704	0.232801
PVP01_1134500	conserved Plasmodium protein	1	1763	0.87943	0.908453	0.751373	0.818963	0.732885	0.826577	0.734479	0.87938		PVP01_1409800	tyrosine recombinase	9	1373	0.748436	0.635073	0.517108	0.661198	0.802505	0.476851	0.789414	0.593295	0.722989	0.306114	0.235486	0.382855	0.163942
PVP01_1032700	conserved Plasmodium protein	1	956	0.909951	0.908846	0.767756	0.821795	0.707126	0.80912	0.728951	0.861329		PVP01_1029500	MOLO1 domain-containing protein	6	825	0.370221	0.477258	0.736846	0.592438	0.612663	0.263353	0.570845	0.729971	0.907069	0.593774	0.197899	0.725929	0.256062
PVP01_0714200	glycolipid transfer protein	1	653	0.885457	0.916641	0.819915	0.857836	0.765369	0.758928	0.675023	0.826542		PVP01_1452800	upregulated in late gametocytes ULG8	2	3295	0.447472	0.502091	0.613793	0.749582	0.498998	0.140899	0.560916	0.776286	1	0.477455	0.259566	0.690177	0.283291
PVP01_1435500	perforin-like protein 2	1	3314	0.931527	0.939046	0.635291	0.703099	0.576615	0.912617	0.868358	0.934298		PVP01_1207200	conserved Plasmodium protein	9	820	0.688616	0.475161	0.54434	0.819883	0.626267	0.165169	0.748764	0.667489	0.895236	0.372868	0.265983	0.511958	0.210174
PVP01_0941200	myosin F	5	5146	0.904051	0.908157	0.688517	0.749992	0.648079	0.874737	0.779114	0.909081		PVP01_0837100	conserved Plasmodium protein	1	3497	0.536802	0.426919	0.659572	0.654918	0.519182	0.32005	0.543346	0.843679	0.757143	0.382936	0.567366	0.419586	0.338867
PVP01_0528300	conserved Plasmodium protein	5	1117	0.904354	0.905564	0.737193	0.792897	0.683382	0.802686	0.749886	0.872432		PVP01_0830300	conserved Plasmodium protein	3	4215	0.50589	0.578215	0.506774	0.71582	0.571586	0.334396	0.546248	0.720314	0.863428	0.288307	0.443412	0.500939	0.329215
PVP01_1234300	conserved Plasmodium protein	3	657	0.957103	0.950619	0.598085	0.652031	0.539327	0.916565	0.874953	0.951765		PVP01_0819200	conserved Plasmodium protein	2	1393	0.318965	0.277752	0.791259	0.541956	0.509853	0.209038	0.562852	0.780185	0.845793	0.7287	0.314219	0.705238	0.248704
PVP01_0615000	conserved Plasmodium protein	1	4586	0.889441	0.906597	0.621563	0.716676	0.601991	0.918474	0.853876	0.910888		PVP01_0602500	golgi re-assembly stacking protein	2	1708	0.363095	0.406487	0.684578	0.613324	0.489585	0.275539	0.529799	0.806491	0.782617	0.610803	0.554833	0.480157	0.224008
PVP01_1312300	ribonucleoside-diphosphate reductase large subunit	2	2545	0.92031	0.933547	0.579957	0.668594	0.556733	0.940193	0.857027	0.949844		PVP01_0507000	conserved Plasmodium protein	1	635	0.410955	0.583943	0.602418	0.660597	0.491033	0.227416	0.497667	0.793442	0.884631	0.309474	0.24912	0.733944	0.375745
PVP01_1028300	conserved Plasmodium protein	1	1664	0.915397	0.930502	0.648227	0.688993	0.591169	0.890731	0.816298	0.920049		PVP01_0932200	conserved Plasmodium protein	2	4531	0.550845	0.280853	0.774426	0.574401	0.530998	0.301895	0.616992	0.71592	0.805741	0.672192	0.193196	0.595808	0.156598
PVP01_1466300	conserved Plasmodium protein	2	541	0.867096	0.861685	0.734481	0.754444	0.68318	0.854891	0.779583	0.864798		PVP01_0517200	zinc finger protein	2	1564	0.660514	0.338206	0.675106	0.69959	0.743474	0.192448	0.862582	0.56494	0.802244	0.574563	0.204254	0.365522	0.0515394
PVP01_1208100	6-cysteine protein	1	1352	0.933531	1	0.607168	0.682229	0.576712	0.862296	0.812399	0.912465		PVP01_0822000	stomatin-like protein	1	1076	0.407051	0.516852	0.629316	0.689653	0.551011	0.212428	0.562714	0.667626	0.876994	0.41216	0.320816	0.589397	0.28941
PVP01_0307500	conserved Plasmodium protein	1	1751	0.923018	0.906883	0.577014	0.668469	0.54214	0.943387	0.870169	0.949672		PVP01_1224700	conserved Plasmodium protein	1	3143	0.345383	0.284819	0.811064	0.560802	0.484795	0.333008	0.512976	0.800711	0.760383	0.69244	0.470434	0.446498	0.140981
PVP01_1016500	UTP--glucose-1-phosphate uridylyltransferase	1	2402	0.916191	0.911377	0.782019	0.777506	0.699044	0.755331	0.693766	0.838984		PVP01_0829000	valine--tRNA ligase	2	3895	0.329245	0.396719	0.69202	0.59009	0.389928	0.141779	0.452694	0.828216	0.883429	0.536891	0.180564	0.845888	0.374087
PVP01_1345300	dynein light chain	9	804	0.953931	0.896325	0.640388	0.657649	0.556303	0.89661	0.832903	0.937273		PVP01_0608100	CDGSH iron-sulfur domain-containing protein	4	353	0.248282	0.445132	0.634791	0.592613	0.379711	0.168802	0.359506	0.909533	0.874976	0.396102	0.38254	0.828129	0.409896
PVP01_0314900	serine/threonine-protein kinase NEK4	7	926	0.94165	0.945682	0.68744	0.705056	0.611213	0.823282	0.761406	0.887293		PVP01_1406900	conserved Plasmodium protein	1	3953	0.244057	0.173944	0.814014	0.531002	0.424356	0.427883	0.387181	0.757532	0.769559	0.655937	0.298197	0.739235	0.401362
PVP01_1335700	conserved Plasmodium protein	4	1289	0.93916	0.90551	0.559468	0.636038	0.507227	0.948914	0.89844	0.963188		PVP01_1017500	major facilitator superfamily domain-containing protein	6	1323	0.754083	0.310162	0.633039	0.747242	0.679862	0.231258	0.815722	0.578174	0.785957	0.471616	0.0995778	0.42315	0.0842619
PVP01_0932000	conserved Plasmodium protein	6	1152	0.916404	0.893861	0.590274	0.65541	0.544736	0.937336	0.865824	0.950388		PVP01_0116900	mitogen-activated protein kinase organizer 1	7	1091	0.453335	0.281766	0.847759	0.428011	0.752618	0.349297	0.693472	0.598356	0.714313	0.698723	0.12437	0.544385	0.125393
PVP01_1145000	conserved Plasmodium protein	1	1127	0.924984	0.87473	0.617025	0.660922	0.558923	0.929324	0.84869	0.93822		PVP01_1251300	ferlin	1	5711	0.63226	0.507137	0.676261	0.452352	0.803544	0.320229	0.68916	0.537065	0.732522	0.482952	0.00321414	0.57359	0.192377
PVP01_1032400	conserved Plasmodium protein	8	2611	0.816467	0.824763	0.864865	0.900648	0.841828	0.717295	0.611164	0.76595		PVP01_0915800	conserved Plasmodium protein	9	908	0.31502	0.149386	0.832479	0.511694	0.441339	0.254007	0.481329	0.848464	0.776182	0.775078	0.422038	0.606899	0.168614
PVP01_0104000	conserved Plasmodium protein	1	3122	0.926992	0.90549	0.553617	0.64423	0.513904	0.949442	0.888698	0.954386		PVP01_0312600	eukaryotic translation initiation factor 3 subunit I	3	981	0.36941	0.390174	0.661035	0.58046	0.475145	0.266128	0.516811	0.904084	0.747966	0.459658	0.520793	0.495025	0.178271
PVP01_1208800	dynactin subunit 2	2	2098	0.891445	0.893744	0.792852	0.799725	0.721823	0.742755	0.672504	0.821506		PVP01_0307900	sporozoite invasion-associated protein 1	1	2993	0.831491	0.345647	0.633231	0.689417	0.787555	0.32675	0.896828	0.482235	0.705974	0.510247	0.104528	0.271915	-0.0550643
PVP01_1306000	conserved Plasmodium protein	4	2606	0.876924	0.862438	0.69886	0.715444	0.648703	0.869216	0.775389	0.883092		PVP01_1337900	conserved Plasmodium protein	9	6503	0.517516	0.1875	0.882859	0.510353	0.643338	0.264694	0.686603	0.604654	0.748746	0.80067	0.162741	0.445569	0.0752741
PVP01_0922000	WD repeat-containing protein	2	1666	0.887972	0.914896	0.757522	0.786233	0.719892	0.740628	0.689725	0.832154		PVP01_0831500	conserved Plasmodium protein	2	1426	0.398497	0.369222	0.622789	0.518559	0.511143	0.258146	0.473315	0.713783	0.848191	0.634788	0.347882	0.621613	0.194379
PVP01_0821700	conserved Plasmodium protein	9	1911	0.842479	0.845639	0.775111	0.807415	0.721268	0.811702	0.685007	0.832679		PVP01_0109600	Cg2 protein	1	7331	0.335145	0.231757	0.831381	0.528019	0.489997	0.252875	0.530613	0.703152	0.826391	0.80982	0.246266	0.568698	0.133418
PVP01_0931600	PF16 protein	2	1528	0.91559	0.907924	0.604359	0.668144	0.562525	0.883215	0.83692	0.92619		PVP01_1446900	conserved Plasmodium protein	2	3304	0.415029	0.556738	0.482884	0.619373	0.562503	0.288812	0.439079	0.727773	0.810089	0.241999	0.470033	0.545426	0.317439
PVP01_1250500	conserved Plasmodium protein	2	2782	0.919949	0.888918	0.55556	0.641972	0.522193	0.936139	0.885499	0.946595		PVP01_0717700	thioredoxin-like protein 1	3	624	0.523983	0.25667	0.666092	0.606105	0.525651	0.172368	0.630601	0.602306	0.804288	0.646938	0.0793235	0.706321	0.251506
PVP01_1122600	mitochondrial ribosomal protein L46 precursor	1	1088	0.868841	0.89087	0.667642	0.692886	0.60423	0.905167	0.786794	0.878664		PVP01_1408300	conserved Plasmodium protein	2	1111	0.305939	0.353505	0.650646	0.632453	0.44405	0.168324	0.514721	0.809532	0.796928	0.529856	0.562804	0.496327	0.188778
PVP01_0923300	conserved Plasmodium protein	1	782	0.871069	0.929618	0.660632	0.717847	0.61117	0.857799	0.775757	0.866595		PVP01_0835500	conserved Plasmodium protein	3	1383	0.230602	0.45572	0.647901	0.538436	0.272408	0.113747	0.283289	0.905886	0.802504	0.386817	0.45849	0.804137	0.546674
PVP01_0946600	conserved Plasmodium protein	9	1009	0.805524	0.834234	0.889297	0.886011	0.836788	0.702908	0.58028	0.755043		PVP01_0527900	trafficking protein particle complex subunit 3	6	558	0.351645	0.246286	0.900329	0.444865	0.45879	0.288563	0.498513	0.801949	0.688037	0.597784	0.409007	0.527714	0.223344
PVP01_0421700	conserved Plasmodium protein	4	272	0.816612	0.859933	0.735696	0.825569	0.73966	0.80496	0.673567	0.832266		PVP01_0932500	conserved Plasmodium protein	5	439	0.307152	0.24374	0.873474	0.389538	0.498512	0.343614	0.464054	0.739172	0.729706	0.821643	0.219859	0.602119	0.200373
PVP01_1018400	amino acid transporter	4	2426	0.813752	0.870299	0.790737	0.874589	0.779689	0.710101	0.663305	0.782211		PVP01_1257600	crossover junction endonuclease MUS81	2	4117	0.670486	0.42927	0.64981	0.556894	0.882526	0.386684	0.761029	0.40553	0.710346	0.473643	0.15524	0.298356	0.0322261
PVP01_0528400	conserved Plasmodium protein	9	1322	0.889508	0.859629	0.63462	0.718501	0.59955	0.887947	0.791748	0.896061		PVP01_1269100	conserved Plasmodium protein	3	12849	0.780071	0.479487	0.452138	0.79257	0.685215	0.275362	0.827494	0.538002	0.721351	0.320908	0.391778	0.158514	-0.0272127
PVP01_1456600	conserved Plasmodium protein	2	4663	0.782888	0.870805	0.815314	0.859406	0.830635	0.728821	0.612132	0.776624		PVP01_0821200	P-type ATPase	1	5171	0.351289	0.149325	0.909933	0.458252	0.500853	0.303787	0.532766	0.732738	0.742087	0.816099	0.223343	0.554647	0.117407
PVP01_0318900	conserved Plasmodium protein	4	1205	0.865394	0.890591	0.838035	0.813347	0.753622	0.707792	0.620893	0.785427		PVP01_1452200	bromodomain protein	1	10061	0.324033	0.353782	0.839961	0.386857	0.587558	0.520412	0.399824	0.663426	0.597895	0.505309	0.457865	0.455533	0.297894
PVP01_1407400	MORN repeat protein	1	12248	0.892669	0.869237	0.593373	0.676776	0.553929	0.920782	0.847357	0.913066		PVP01_0525800	histone acetyltransferase	4	3872	0.681365	0.480976	0.571754	0.563573	0.803481	0.390069	0.69164	0.514023	0.65832	0.38366	0.312888	0.247771	0.0598014
PVP01_1260900	conserved Plasmodium protein	2	2149	0.846682	0.845623	0.826509	0.834904	0.756448	0.722446	0.646629	0.783132		PVP01_0320500	kelch domain-containing protein	3	1230	0.242911	0.274966	0.841021	0.445548	0.412958	0.276173	0.418872	0.820642	0.755374	0.638169	0.339851	0.632804	0.259603
PVP01_1328100	dynein-associated protein	4	770	0.923982	0.863767	0.6175	0.662311	0.554572	0.888769	0.822097	0.926475		PVP01_1242800	YL1 nuclear protein	1	2087	0.341601	0.0736717	0.851331	0.447327	0.567486	0.547181	0.522415	0.612401	0.608288	0.703427	0.405736	0.436053	0.239725
PVP01_1128400	conserved Plasmodium protein	1	4199	0.87289	0.906781	0.758913	0.790632	0.701835	0.740416	0.683843	0.803222		PVP01_0935100	conserved Plasmodium protein	1	6695	0.49788	0.200316	0.808483	0.427531	0.698807	0.622742	0.592813	0.563051	0.576648	0.688914	0.300996	0.310848	0.0613548
PVP01_0613800	merozoite TRAP-like protein	1	1163	0.904517	0.930544	0.619371	0.665242	0.568575	0.86237	0.796801	0.907997		PVP01_1321300	conserved Plasmodium protein	7	1241	0.404909	0.53936	0.428785	0.760824	0.389892	0.140165	0.460837	0.783478	0.874184	0.242078	0.389569	0.624598	0.297444
PVP01_0526400	conserved Plasmodium protein	2	958	0.991186	0.947625	0.542528	0.578128	0.45412	0.896211	0.881575	0.955018		PVP01_1445100	conserved Plasmodium protein	1	1670	0.580407	0.172404	0.846403	0.50645	0.678393	0.360152	0.738875	0.554308	0.659038	0.756957	0.172312	0.308394	-0.017329
PVP01_1224800	apicoplast calcium binding protein 1	1	1403	0.941245	0.925957	0.571236	0.64646	0.516037	0.876709	0.841279	0.927308		PVP01_0619700	translation initiation factor IF-3	1	965	0.244978	0.393832	0.682194	0.557366	0.362177	0.201954	0.34886	0.903998	0.763437	0.394263	0.556552	0.603449	0.296762
PVP01_0604400	conserved Plasmodium protein	1	509	0.829056	0.880418	0.782418	0.811515	0.766141	0.71682	0.656426	0.797819		PVP01_0413300	UDP-N-acetylglucosamine transferase subunit ALG14	1	620	0.465952	0.616725	0.456106	0.693433	0.532728	0.2617	0.529626	0.635246	0.83383	0.299795	0.270847	0.4975	0.209962
PVP01_0105300	conserved Plasmodium protein	1	2423	0.826918	0.82043	0.742146	0.80489	0.719446	0.792597	0.720254	0.812658		PVP01_0711400	conserved protein	5	439	0.302293	0.460758	0.627291	0.62455	0.319182	0.0965541	0.392811	0.80063	0.898313	0.47569	0.139789	0.805928	0.344395
PVP01_1032500	conserved Plasmodium protein	1	1505	0.836044	0.854012	0.736441	0.846917	0.731506	0.762212	0.66845	0.802419		PVP01_1209200	inner membrane complex protein	2	1186	0.365537	0.326732	0.741417	0.475638	0.328422	0.201935	0.34119	0.817054	0.780694	0.542888	0.156835	0.801403	0.400143
PVP01_1208000	6-cysteine protein	1	1301	1	0.933531	0.529302	0.576817	0.449681	0.898015	0.885253	0.963776		PVP01_1301500	mitochondrial phosphate carrier protein	1	971	0.724977	0.366156	0.648569	0.597891	0.852709	0.400524	0.817276	0.406378	0.665179	0.59709	0.168791	0.13666	-0.106429
PVP01_0715600	conserved Plasmodium protein	2	973	0.858027	0.918995	0.725949	0.782103	0.704732	0.754313	0.6535	0.837215		PVP01_0613300	RING zinc finger protein	1	818	0.497432	0.55342	0.461524	0.63692	0.389473	0.210497	0.472158	0.815838	0.778749	0.273569	0.416242	0.525571	0.238655
PVP01_0919600	acyl-CoA-binding protein	1	1100	0.866431	0.938117	0.735985	0.732881	0.67364	0.769303	0.69906	0.819382		PVP01_0118100	AP2 domain transcription factor	2	7792	0.375276	0.14857	0.860576	0.354237	0.663461	0.611522	0.538117	0.591256	0.554984	0.745654	0.357965	0.342928	0.123631
PVP01_1335900	conserved Plasmodium protein	1	1322	0.849718	0.835515	0.652479	0.746234	0.639107	0.870532	0.767642	0.868239		PVP01_0827100	ubiquitin-protein ligase	4	2342	0.188004	0.267035	0.731693	0.456965	0.314494	0.115279	0.346665	0.810188	0.773085	0.585364	0.364878	0.83365	0.467957
PVP01_0907700	conserved Plasmodium protein	2	505	0.886716	0.923472	0.745182	0.768647	0.673189	0.739749	0.67162	0.820707		PVP01_1418200	conserved Plasmodium protein	5	871	0.265134	0.315934	0.759599	0.437602	0.362841	0.167545	0.377298	0.785099	0.809388	0.590886	0.117493	0.880672	0.38462
PVP01_1341900	glideosome associated protein with multiple membrane spans 3	3	852	0.803702	0.873567	0.853446	0.837546	0.783564	0.713651	0.604198	0.751797		PVP01_1329900	conserved Plasmodium protein	1	3533	0.677588	0.571721	0.383898	0.704407	0.718969	0.193943	0.7163	0.497489	0.819233	0.313388	0.139233	0.428956	0.0806622
PVP01_1023700	stripes inner membrane complex protein	3	735	0.904013	0.910863	0.615395	0.672244	0.550385	0.872788	0.80011	0.895622		PVP01_0940700	carbonic anhydrase%2C pseudogene	5	997	0.463595	0.164035	0.782281	0.575906	0.556592	0.22706	0.636864	0.717869	0.802292	0.653771	0.143227	0.511841	0.00341473
PVP01_0730300	conserved protein	2	763	0.928248	0.940162	0.528973	0.588556	0.462171	0.928786	0.887558	0.939592		PVP01_0423200	Plasmodium exported protein (PHIST)	2	1426	0.670836	0.221315	0.657249	0.647282	0.703004	0.311463	0.845514	0.481347	0.687491	0.597994	0.127076	0.320304	-0.041356
PVP01_0942200	conserved Plasmodium protein	9	883	0.919567	0.893743	0.584857	0.613369	0.521205	0.905465	0.826301	0.928071		PVP01_0408700	conserved Plasmodium protein	1	3374	0.553611	0.152782	0.812564	0.49654	0.689627	0.331682	0.777773	0.55026	0.657341	0.800535	0.194148	0.268496	-0.0670487
PVP01_0711000	conserved Plasmodium protein	2	3475	0.80793	0.886956	0.70447	0.791482	0.735429	0.769211	0.663419	0.821863		PVP01_1266400	conserved Plasmodium protein	9	1352	0.550812	0.698593	0.504544	0.672406	0.59391	0.140629	0.606649	0.614507	0.814898	0.246546	0.251612	0.432035	0.0843105
PVP01_1141400	spindle assembly abnormal protein 6	5	2308	0.751894	0.807495	0.81526	0.884506	0.820416	0.742069	0.598085	0.754867		PVP01_1114600	dynein light chain	1	368	0.697197	0.257325	0.727833	0.572581	0.720586	0.354493	0.845916	0.521397	0.647232	0.658201	0.111275	0.196783	-0.103464
PVP01_1434600	conserved Plasmodium protein	1	1214	0.904574	0.875068	0.51913	0.590027	0.468275	0.971707	0.899834	0.945927		PVP01_0915600	conserved Plasmodium protein	1	7373	0.711277	0.47252	0.568227	0.438315	0.904095	0.431639	0.78384	0.388893	0.618974	0.481089	0.0120797	0.318295	0.0644278
PVP01_0621600	conserved Plasmodium protein	9	2118	0.909539	0.899809	0.749922	0.759639	0.673656	0.709178	0.654437	0.817379		PVP01_1111400	guanylyl cyclase beta	9	9415	0.560811	0.205457	0.823456	0.468538	0.669343	0.29431	0.684248	0.559347	0.716809	0.755142	0.1536	0.338036	-0.0424606
PVP01_1323000	dynein-associated protein	1	1832	0.932301	0.878423	0.485617	0.580734	0.443452	0.964278	0.914441	0.971604		PVP01_1115600	ubiquitin-conjugating enzyme E2	7	602	0.245723	0.18873	0.831469	0.463971	0.401739	0.178157	0.437794	0.706613	0.818569	0.801968	0.176055	0.69932	0.225898
PVP01_1240600	conserved Plasmodium protein	1	6752	0.859259	0.865532	0.652806	0.761767	0.651936	0.779841	0.763234	0.836421		PVP01_0734100	gametocyte development protein 1	1	2693	0.20919	0.379184	0.631835	0.54192	0.24244	0.103409	0.305967	1	0.776286	0.397959	0.521289	0.685862	0.379943
PVP01_0810600	ankyrin-repeat protein	8	559	0.908097	0.908714	0.596849	0.649203	0.536155	0.870745	0.780315	0.910995		PVP01_1144900	conserved Plasmodium protein	1	4706	0.317044	0.381654	0.613466	0.598038	0.357578	0.224948	0.359087	0.859281	0.722742	0.341093	0.671028	0.436281	0.283678
PVP01_1137700	conserved Plasmodium protein	1	1163	0.888469	0.825812	0.797897	0.779888	0.699647	0.723009	0.641664	0.799008		PVP01_0314500	conserved Plasmodium protein	5	817	0.127051	0.30662	0.805628	0.415823	0.356567	0.210905	0.303994	0.838998	0.763938	0.654681	0.469735	0.62838	0.23721
PVP01_0827800	glycogen synthase kinase 3	7	1460	0.863383	0.839422	0.657838	0.672181	0.618081	0.849022	0.768997	0.884623		PVP01_0929400	CCR4-NOT transcription complex subunit 2	1	1751	0.130136	0.21445	0.831733	0.335551	0.43481	0.259036	0.34161	0.775975	0.742269	0.80411	0.387003	0.639729	0.222047
PVP01_1433600	conserved Plasmodium protein	3	327	0.924743	0.951069	0.624283	0.642355	0.545706	0.818598	0.760649	0.880917		PVP01_0416400	conserved Plasmodium protein	1	5627	0.157349	0.358603	0.564822	0.630117	0.236887	0.38708	0.23602	0.817598	0.701806	0.278461	0.7168	0.523153	0.504964
PVP01_0923200	conserved Plasmodium protein	9	5619	0.928757	0.945821	0.484206	0.539674	0.430823	0.946907	0.910193	0.961638		PVP01_0725100	conserved Plasmodium protein	3	3504	0.759526	0.23265	0.69059	0.55186	0.81318	0.3396	0.865887	0.393862	0.625608	0.598587	0.0618708	0.235008	-0.0586875
PVP01_1225200	chromatin assembly factor 1 P55 subunit	1	1601	0.9128	0.900825	0.517622	0.604465	0.492235	0.912841	0.86296	0.943007		PVP01_1252500	iron sulfur cluster assembly protein	1	512	0.28045	0.484078	0.587811	0.571432	0.330872	0.222158	0.315827	0.844149	0.810358	0.302926	0.268628	0.717781	0.363285
PVP01_1464600	cyclin g-associated kinase	1	2192	0.849607	0.892864	0.698543	0.781342	0.664651	0.747965	0.70201	0.809652		PVP01_1412200	alternative splicing regulator	1	1574	0.535551	0.0963141	0.852323	0.502628	0.599642	0.354339	0.686392	0.582555	0.649629	0.770263	0.174911	0.326206	-0.0413394
PVP01_1146900	conserved Plasmodium protein	1	4130	0.786946	0.843859	0.773892	0.857262	0.786509	0.714372	0.627373	0.755141		PVP01_1136000	conserved Plasmodium protein	4	227	0.193739	0.157013	0.805444	0.36464	0.439293	0.15965	0.388116	0.820546	0.706458	0.710941	0.387774	0.651423	0.295569
PVP01_1422600	conserved Plasmodium protein	1	2888	0.907219	0.856367	0.519988	0.596412	0.469081	0.948237	0.895529	0.951026		PVP01_1415900	conserved Plasmodium protein	2	643	0.314531	0.364252	0.617476	0.515069	0.459318	0.305603	0.415776	0.818591	0.629247	0.30919	0.663813	0.373243	0.288372
PVP01_1432400	dynein light chain 1	1	281	0.910336	0.913005	0.495854	0.579465	0.442168	0.951057	0.905797	0.944905		PVP01_0703600	mitochondrial carrier protein	1	3359	0.425007	0.400239	0.558455	0.576261	0.48006	0.249075	0.507784	0.646827	0.855914	0.541427	0.285323	0.492383	0.0549147
PVP01_1302300	origin recognition complex subunit 1	1	3488	0.872201	0.864702	0.559874	0.648878	0.553978	0.888259	0.823288	0.922148		PVP01_0731000	M18 aspartyl aminopeptidase	1	1679	0.188375	0.132108	0.930091	0.39469	0.366536	0.225227	0.367052	0.780123	0.723797	0.766029	0.287045	0.657291	0.250976
PVP01_0709200	actin-like protein	1	1799	0.917438	0.893349	0.514718	0.556277	0.44616	0.939162	0.910949	0.951466		PVP01_0617600	DER1-like protein	3	786	0.159365	0.307305	0.669494	0.44089	0.408095	0.0868126	0.366791	0.71235	0.835488	0.60419	0.165212	0.890408	0.412416
PVP01_1260400	centrin-2	3	504	0.862432	0.847621	0.641994	0.682116	0.578136	0.857512	0.792406	0.866638		PVP01_0715800	conserved Plasmodium protein	1	4217	0.844563	0.337017	0.478553	0.78167	0.718306	0.215916	0.887457	0.397817	0.697774	0.365899	0.0940291	0.241763	-0.00606878
PVP01_0826300	conserved Plasmodium protein	1	2816	0.811015	0.823253	0.787615	0.802025	0.756313	0.72827	0.64638	0.770225		PVP01_1310800	lysine-specific histone demethylase 1	2	8461	0.391076	0.131301	0.819894	0.443382	0.489728	0.573802	0.436797	0.660491	0.583418	0.652398	0.376106	0.316875	0.172148
PVP01_0215600	dynein heavy chain	2	15070	0.779043	0.853629	0.807334	0.902028	0.820982	0.657098	0.573151	0.729405		PVP01_0110300	conserved protein	3	6810	0.19741	0.274041	0.79485	0.427059	0.351078	0.254749	0.299553	0.849536	0.732817	0.583987	0.51863	0.518024	0.245506
PVP01_1262900	conserved Plasmodium protein	9	20533	0.780438	0.816533	0.776344	0.832405	0.767949	0.731436	0.641307	0.769822		PVP01_1123600	conserved Plasmodium protein	2	874	0.172882	0.283197	0.831178	0.370498	0.352134	0.282452	0.312169	0.801696	0.745545	0.624773	0.207051	0.742906	0.315874
PVP01_1132400	ras GTPAse	1	1358	0.852672	0.86788	0.560246	0.658126	0.557619	0.889938	0.816905	0.912364		PVP01_1143900	50S ribosomal protein L24	1	581	0.141688	0.448106	0.65508	0.41871	0.381804	0.153059	0.319456	0.765402	0.810923	0.428042	0.150059	0.898054	0.469918
PVP01_1332500	conserved Plasmodium protein	9	1947	0.883224	0.874204	0.728509	0.738894	0.641505	0.755276	0.688834	0.8048		PVP01_1468300	coronin	3	1695	0.553409	0.157839	0.812984	0.470028	0.700472	0.327748	0.764646	0.488351	0.650058	0.789246	0.116492	0.284246	-0.0813941
PVP01_0010840	conserved Plasmodium protein	2	866	0.959714	0.913838	0.61105	0.605121	0.51243	0.826208	0.79045	0.892984		PVP01_1223100	conserved Plasmodium protein	1	1952	0.131109	0.344948	0.732464	0.418888	0.282837	0.193487	0.217922	0.904567	0.756595	0.489538	0.34385	0.791344	0.425668
PVP01_0935700	conserved Plasmodium protein	1	1997	0.890439	0.828574	0.61508	0.646068	0.551048	0.864596	0.79959	0.914449		PVP01_1124400	sphingomyelin synthase 2	1	1202	0.599504	0.723937	0.280856	0.770137	0.588404	0.100863	0.668421	0.501319	0.804005	0.0768365	0.147538	0.505068	0.246407
PVP01_0915900	histone-lysine N-methyltransferase SET7	7	2372	0.733796	0.812068	0.920168	0.961283	0.906441	0.613121	0.487876	0.670191		PVP01_1145900	conserved Plasmodium protein	1	1391	0.187788	0.22121	0.818343	0.413992	0.338037	0.17393	0.362105	0.781753	0.791169	0.67722	0.120237	0.808295	0.318685
PVP01_0114700	conserved Plasmodium protein	1	1298	0.857945	0.823956	0.677127	0.796473	0.679232	0.747022	0.695319	0.823691		PVP01_0832900	microtubule-associated protein RP/EB family	1	1727	0.160502	0.500889	0.614383	0.456562	0.291156	0.19148	0.205034	0.885379	0.768021	0.304713	0.426285	0.729179	0.463687
PVP01_1206100	WD repeat-containing protein 16	8	2155	0.911396	0.889669	0.467954	0.560859	0.415765	0.970159	0.929511	0.954688		PVP01_1224500	thioredoxin	8	613	0.215761	0.0943541	0.90041	0.378512	0.442814	0.25469	0.437081	0.697693	0.717514	0.849134	0.255174	0.59801	0.147781
PVP01_0420800	conserved Plasmodium protein	1	1892	0.837921	0.813256	0.660757	0.709416	0.61674	0.840707	0.766888	0.850999		PVP01_0208800	conserved Plasmodium protein	1	2078	0.828447	0.552821	0.301773	0.755457	0.776923	0.39024	0.827002	0.402397	0.634989	0.126738	0.186928	0.147647	0.053236
PVP01_1320200	AP2 domain transcription factor AP2-O3	1	2066	0.814353	0.808243	0.812677	0.799525	0.764717	0.699437	0.615408	0.781921		PVP01_1108500	DNase I-like protein	3	2352	0.211775	0.162517	0.851972	0.400942	0.362383	0.213977	0.376587	0.784316	0.760527	0.72599	0.304375	0.612915	0.215774
PVP01_1143300	nucleoside diphosphate kinase	7	5060	0.791237	0.826308	0.75157	0.782913	0.734856	0.743234	0.678709	0.786375		PVP01_1406000	conserved Plasmodium protein	1	1319	0.526663	0.137189	0.805955	0.514994	0.581589	0.31332	0.670295	0.556522	0.681598	0.818044	0.152774	0.291032	-0.0749324
PVP01_0305600	sexual stage antigen s16	1	422	0.963776	0.912465	0.43754	0.506094	0.375667	0.961328	0.938235	1		PVP01_1230900	glideosome associated protein with multiple membrane spans 1	3	909	0.354678	0.474242	0.462999	0.680236	0.407679	0.189769	0.419837	0.761182	0.813229	0.223556	0.375654	0.546619	0.254999
PVP01_1342200	WD repeat-containing protein 65	2	4369	0.860575	0.867308	0.524678	0.636486	0.511528	0.92575	0.857054	0.911075		PVP01_1010700	conserved Plasmodium protein	2	3007	0.599803	0.121549	0.801816	0.523451	0.69099	0.313348	0.711511	0.542182	0.636497	0.6711	0.2554	0.176854	-0.0815611
PVP01_0919500	conserved Plasmodium protein	7	743	0.858674	0.864939	0.80802	0.788764	0.717889	0.680319	0.602849	0.766879		PVP01_0714400	major facilitator superfamily domain-containing protein	4	3887	0.378785	0.0613601	0.910866	0.353735	0.558827	0.350264	0.508978	0.638033	0.671406	0.838009	0.23547	0.438347	0.0128763
PVP01_0942300	dolichol-phosphate mannosyltransferase	1	788	0.858332	0.856208	0.607662	0.630962	0.527113	0.917174	0.816923	0.872376		PVP01_1229100	conserved Plasmodium protein	5	1720	0.489845	0.0953985	0.868804	0.371782	0.684032	0.376993	0.652884	0.515615	0.600571	0.807953	0.152759	0.336642	-0.00877655
PVP01_0720500	dynein intermediate chain	8	2533	0.92604	0.898121	0.434514	0.52613	0.39944	0.97658	0.9396	0.971513		PVP01_0415200	transporter	8	3070	0.777989	0.429988	0.496623	0.585803	0.857048	0.505976	0.794004	0.304946	0.6296	0.361314	0.0897214	0.122461	-0.01111
PVP01_1305600	Tat binding protein 1(TBP-1)-interacting protein	1	1724	0.782863	0.827621	0.862653	0.902654	0.837609	0.610173	0.546069	0.701494		PVP01_0423400	Plasmodium exported protein	2	5707	0.26613	0.07019	0.898267	0.342941	0.484539	0.337569	0.467701	0.627843	0.674244	0.841547	0.161137	0.587652	0.173441
PVP01_0511800	dynein light chain 1	6	591	0.850352	0.805589	0.723665	0.707948	0.637976	0.781558	0.734267	0.829425		PVP01_1204400	ubiquitin-activating enzyme E1	1	1757	0.498254	0.141013	0.805757	0.495254	0.557979	0.300102	0.641098	0.569141	0.67226	0.821366	0.186775	0.283758	-0.0415579
PVP01_0722000	cyclin-dependent kinases regulatory subunit	2	832	0.845268	0.84315	0.712705	0.722558	0.664134	0.770229	0.694541	0.818182		PVP01_1217000	conserved Plasmodium protein	4	1841	0.203823	0.165468	0.809553	0.403394	0.388532	0.133501	0.395684	0.69242	0.769426	0.698516	0.123899	0.809202	0.333962
PVP01_0708200	FHA domain protein	1	3173	0.812047	0.902605	0.654524	0.71645	0.650043	0.804441	0.697207	0.832563		PVP01_1003000	CPW-WPC family protein	9	743	0.585573	0.325397	0.300998	1	0.444273	0.260926	0.642268	0.54192	0.749582	0.170467	0.360814	0.322835	0.210664
PVP01_0530400	conserved Plasmodium protein	1	224	0.795101	0.810524	0.893025	0.874637	0.825482	0.631111	0.512545	0.724807		PVP01_1248000	golgi apparatus membrane protein TVP23	3	684	0.190191	0.362877	0.678333	0.414187	0.25395	0.160967	0.23879	0.808089	0.759355	0.409589	0.218471	0.903576	0.514378
PVP01_1412100	meiosis-specific nuclear structural protein 1	1	1487	0.886276	0.823707	0.573485	0.64535	0.525412	0.897308	0.808236	0.906646		PVP01_1429100	ER membrane protein complex subunit 1	2	3340	0.434025	0.0669966	0.862292	0.376486	0.677949	0.359646	0.693127	0.549638	0.590434	0.820374	0.195171	0.327966	-0.0519624
PVP01_1241200	conserved Plasmodium protein	9	1511	0.928947	0.889694	0.445445	0.521791	0.380582	0.98292	0.941624	0.967356		PVP01_0905500	DNA-directed RNA polymerase III subunit RPC8	6	555	0.569068	0.250697	0.738312	0.345756	0.874881	0.419115	0.775121	0.416466	0.553806	0.713453	0.100905	0.210482	-0.0776782
PVP01_0704000	WD repeat-containing protein 66	2	3352	0.892067	0.885878	0.487704	0.562898	0.451098	0.960269	0.880836	0.937257		PVP01_0718500	chaperone	9	798	0.293174	0.129368	0.904733	0.345292	0.501316	0.283896	0.471379	0.707841	0.636782	0.75697	0.386572	0.384444	0.0875777
PVP01_0938700	calcium-binding protein	1	2072	0.744203	0.781684	0.802728	0.877826	0.806363	0.722433	0.57976	0.734537		PVP01_0422500	conserved Plasmodium protein	3	3579	0.367766	0.213319	0.873063	0.304042	0.528085	0.360556	0.474617	0.662033	0.61155	0.807428	0.316898	0.382454	-0.0202291
PVP01_0115200	conserved Plasmodium protein	1	3599	0.807953	0.825219	0.854315	0.877458	0.788739	0.63635	0.539014	0.719243		PVP01_0605000	tRNA methyltransferase	1	2888	0.42583	0.124317	0.791133	0.454129	0.619164	0.310108	0.657259	0.538303	0.646693	0.831031	0.281025	0.271716	-0.0692209
PVP01_1219900	MSP7-like protein	1	1235	0.709099	0.784785	0.901234	0.927025	0.902874	0.647783	0.495236	0.677809		PVP01_1323700	zinc finger protein	1	3944	0.400139	0.116239	0.881095	0.427826	0.602854	0.261109	0.55411	0.565042	0.687693	0.776836	0.0262719	0.514961	0.0637653
PVP01_1326800	conserved Plasmodium protein	1	935	0.861018	0.845448	0.789782	0.783848	0.706827	0.679426	0.59841	0.777121		PVP01_0112400	conserved Plasmodium protein	1	3290	0.426444	0.153189	0.811051	0.386868	0.556409	0.409697	0.551105	0.611581	0.607591	0.800102	0.381977	0.224422	-0.0438162
PVP01_0108300	conserved Plasmodium protein	1	335	0.753851	0.813832	0.856795	0.843367	0.781538	0.707937	0.569046	0.711129		PVP01_1440500	endoplasmin	1	2444	0.336218	0.341154	0.80808	0.26324	0.626357	0.32796	0.51464	0.593233	0.615131	0.6015	0.132671	0.530205	0.181271
PVP01_0724800	protein kinase	9	2837	0.855904	0.825067	0.639142	0.663564	0.601011	0.82136	0.756196	0.874416		PVP01_1254400	conserved Plasmodium protein	7	9161	0.121729	0.20044	0.80264	0.366938	0.337847	0.158493	0.318478	0.730553	0.775051	0.699127	0.259826	0.775866	0.322798
PVP01_1206800	conserved Plasmodium protein	4	3644	0.855651	0.868442	0.772866	0.79809	0.722016	0.640137	0.605702	0.773294		PVP01_1221600	conserved Plasmodium protein	1	2135	0.83994	0.320458	0.518721	0.661821	0.754621	0.407162	0.868666	0.447149	0.563093	0.396353	0.17895	0.0577954	-0.149262
PVP01_1306500	conserved Plasmodium protein	2	1057	0.827243	0.856882	0.745921	0.768247	0.686075	0.705603	0.648892	0.789703		PVP01_1304300	HAD domain ookinete protein	1	905	0.113565	0.143552	0.862035	0.358377	0.307049	0.169465	0.303286	0.772726	0.743997	0.757783	0.247064	0.757642	0.32392
PVP01_0608600	HORMA domain protein	7	596	0.81939	0.838362	0.806348	0.801073	0.748918	0.667033	0.592498	0.74851		PVP01_1441700	conserved Plasmodium protein	4	13808	0.309354	0.193085	0.865604	0.390409	0.497041	0.208577	0.492368	0.757372	0.679442	0.739424	0.312295	0.420961	-0.011676
PVP01_1122500	conserved Plasmodium protein	1	350	0.901861	0.845912	0.528293	0.545069	0.441559	0.949049	0.873119	0.933631		PVP01_1118300	Ran-binding protein	1	3530	0.131149	0.242096	0.802012	0.338146	0.322553	0.1904	0.28081	0.755541	0.778621	0.673196	0.116626	0.851233	0.348151
PVP01_1467500	conserved Plasmodium protein	1	1949	0.710098	0.796399	0.939113	0.968271	0.936003	0.571866	0.446368	0.640775		PVP01_1447000	WD repeat-containing protein	1	8999	0.316371	0.0890218	0.831831	0.305086	0.579895	0.625579	0.455288	0.538043	0.566618	0.75539	0.287839	0.362297	0.112342
PVP01_1332200	conserved Plasmodium protein	5	409	0.746367	0.840841	0.893896	0.890945	0.846523	0.62027	0.480382	0.687338		PVP01_0717100	conserved Plasmodium protein	4	1820	0.25333	0.000444734	0.867311	0.407269	0.386918	0.546997	0.407722	0.583604	0.560644	0.697128	0.24999	0.535314	0.32553
PVP01_0530300	conserved Plasmodium protein	1	410	0.761114	0.781459	0.760617	0.809786	0.747507	0.752003	0.622802	0.765841		PVP01_0904300	CPW-WPC family protein	9	1745	0.269355	0.118364	1	0.300998	0.498534	0.309797	0.436683	0.631835	0.613793	0.746601	0.228311	0.488739	0.177373
PVP01_0938900	conserved Plasmodium protein	2	2404	0.861455	0.833765	0.502918	0.586051	0.471444	0.942236	0.871269	0.931409		PVP01_0819800	oocyst capsule protein Cap380	1	10202	0.530005	0.0828307	0.777525	0.369135	0.655847	0.310605	0.689246	0.469644	0.585137	0.80016	0.0701851	0.434265	0.0432308
PVP01_0608700	conserved Plasmodium protein	1	284	0.815175	0.866847	0.730201	0.774445	0.685375	0.725838	0.639948	0.760729		PVP01_0409300	DNA-directed RNA polymerase II subunit RPB2	2	4039	0.163326	0.217174	0.84016	0.331468	0.311675	0.24561	0.271975	0.772331	0.741905	0.733637	0.168143	0.743133	0.276088
PVP01_1459500	GAS8-like protein	4	1358	0.916493	0.847601	0.471249	0.563351	0.430729	0.919591	0.897013	0.944244		PVP01_1444600	conserved Plasmodium protein	5	2554	0.325401	0.0896161	0.922832	0.314949	0.537651	0.349111	0.496534	0.59675	0.636155	0.880222	0.190938	0.427114	0.0470863
PVP01_1308700	porphobilinogen deaminase	1	1349	0.867523	0.904724	0.588986	0.68485	0.555576	0.798923	0.743044	0.843714		PVP01_0903700	hypothetical protein	2	1285	0.73724	0.214817	0.523758	0.71599	0.668738	0.416989	0.838656	0.368236	0.646686	0.413086	0.0212728	0.214182	0.0247198
PVP01_1233900	dihydroorotase	1	1085	0.753173	0.817367	0.841403	0.83488	0.786704	0.672177	0.592321	0.689103		PVP01_1143600	serine/threonine protein kinase	4	1061	0.124611	0.262322	0.705656	0.41263	0.302109	0.107957	0.326061	0.732015	0.805134	0.673904	0.105064	0.872654	0.373645
PVP01_1240200	conserved Plasmodium protein	1	821	0.912951	0.836064	0.483159	0.56784	0.415527	0.947946	0.885839	0.934619		PVP01_1140000	conserved Plasmodium protein	2	2536	0.459351	0.141023	0.82444	0.324824	0.610203	0.417475	0.584332	0.630906	0.493754	0.699348	0.365349	0.25034	-0.00174866
PVP01_1244300	conserved Plasmodium protein	9	2335	0.93503	0.858641	0.441625	0.517555	0.380273	0.963221	0.92478	0.962149		PVP01_1453500	tetQ family GTPase	1	3332	0.209537	0.100565	0.809988	0.419795	0.365243	0.12561	0.39787	0.767565	0.756105	0.669858	0.215942	0.710016	0.245196
PVP01_1430000	protein phosphatase PPM5	4	1676	0.856718	0.792769	0.607979	0.693299	0.578444	0.825081	0.765596	0.861943		PVP01_1332400	NADP-specific glutamate dehydrogenase	1	1412	0.515235	0.264359	0.732595	0.329754	0.885843	0.422974	0.722569	0.396692	0.534071	0.67295	0.174987	0.197252	-0.0575286
PVP01_1225300	conserved Plasmodium protein	1	953	0.924981	0.914254	0.428296	0.504231	0.36591	0.961457	0.924972	0.956689		PVP01_1007200	conserved Plasmodium protein	2	10294	0.248796	0.0189605	0.893748	0.399616	0.430534	0.281557	0.478336	0.6835	0.673297	0.862688	0.296244	0.466254	0.0483076
PVP01_1464900	dipeptidyl aminopeptidase 2	8	1858	0.756692	0.844533	0.895941	0.883927	0.868146	0.572592	0.47478	0.668623		PVP01_0111800	histone deacetylase complex subunit SAP18	1	2336	0.168292	0.157359	0.778878	0.32637	0.288112	0.165305	0.303278	0.809467	0.660625	0.685375	0.298452	0.771573	0.357293
PVP01_0611400	conserved Plasmodium protein	1	1715	0.694671	0.823257	0.87494	0.955431	0.902437	0.594844	0.479325	0.639216		PVP01_0815700	heat shock protein 60	2	1741	0.169525	0.0665242	0.86635	0.365913	0.389481	0.194233	0.407452	0.710895	0.686038	0.831643	0.311047	0.591895	0.178791
PVP01_0611300	conserved Plasmodium protein	5	532	0.710326	0.776779	0.911399	0.97688	0.912924	0.577069	0.456191	0.64244		PVP01_1132300	malate:quinone oxidoreductase	1	1637	0.379849	0.110513	0.912265	0.309921	0.628424	0.441463	0.551225	0.556925	0.58519	0.828353	0.182545	0.325937	-0.0476345
PVP01_1225800	conserved Plasmodium protein	9	1155	0.77556	0.856663	0.831366	0.844033	0.787862	0.626314	0.532041	0.708814		PVP01_1457700	hydroxyethylthiazole kinase	1	908	0.386915	0.318347	0.622139	0.596904	0.356287	0.207742	0.373004	0.827772	0.691533	0.318034	0.398776	0.45975	0.199939
PVP01_1018200	glideosome-associated protein 40	1	1394	0.705788	0.810038	0.839585	0.928832	0.840069	0.632053	0.533643	0.671111		PVP01_0208400	pre-rRNA-processing protein TSR2	4	488	0.418062	0.0965744	0.827535	0.404621	0.548291	0.33364	0.601797	0.589073	0.615	0.845738	0.242912	0.282176	-0.0531739
PVP01_0809100	conserved Plasmodium protein	1	1400	0.780738	0.819003	0.896091	0.863652	0.824514	0.59158	0.502536	0.681625		PVP01_0004270	PIR protein%2C pseudogene	2	976	0.500006	0.170591	0.680373	0.423914	0.659691	0.434059	0.674884	0.462883	0.592421	0.812655	0.288676	0.192728	-0.148937
PVP01_1327600	conserved Plasmodium protein	6	2676	0.915182	0.836699	0.497331	0.55267	0.438658	0.927454	0.854885	0.931611		PVP01_0921200	conserved Plasmodium protein	6	9618	0.198855	0.0948846	0.84814	0.300647	0.463719	0.344493	0.404136	0.704504	0.625533	0.779653	0.424928	0.454999	0.0953417
PVP01_1132500	conserved protein	1	1997	0.897676	0.916812	0.508647	0.5965	0.463114	0.848977	0.849478	0.871456		PVP01_0421100	condensin-2 complex subunit H2	2	2389	0.265185	0.0574183	0.917858	0.312683	0.495234	0.29548	0.46039	0.617548	0.653663	0.841429	0.149008	0.554657	0.11596
PVP01_0923500	dynein heavy chain	2	16084	0.843363	0.882308	0.513956	0.592536	0.493704	0.892188	0.844806	0.888387		PVP01_0925000	U6 snRNA-associated Sm-like protein LSm1	3	447	0.398695	0.118009	0.858401	0.313949	0.554534	0.455968	0.525228	0.639923	0.537664	0.760805	0.329145	0.284315	-0.0408364
PVP01_1421000	TBC domain protein	1	1787	0.733162	0.81613	0.848877	0.87032	0.815409	0.637725	0.522865	0.704992		PVP01_1313300	conserved Plasmodium protein	1	7952	0.274654	0.133826	0.871485	0.26087	0.500433	0.289282	0.430911	0.655674	0.673952	0.820453	0.132336	0.575249	0.114775
PVP01_0732500	tubulin delta chain	1	2015	0.882801	0.838194	0.580993	0.61216	0.539972	0.822406	0.787151	0.883345		PVP01_0526700	LETM1-like protein	4	2126	0.345714	0.10922	0.886722	0.311895	0.621381	0.393397	0.555356	0.550232	0.604129	0.876158	0.2133	0.310798	-0.0450971
PVP01_1417300	SAS6-like protein	7	704	0.822115	0.844222	0.802961	0.800883	0.735732	0.625102	0.57712	0.734935		PVP01_1335300	conserved Plasmodium protein	2	1966	0.420814	0.0129758	0.882964	0.34538	0.529934	0.263557	0.589867	0.5756	0.59934	0.768103	0.217198	0.432597	0.0841769
PVP01_1240800	conserved Plasmodium protein	9	930	0.690877	0.76916	0.935605	0.975574	0.937092	0.572356	0.428959	0.630249		PVP01_0722700	conserved Plasmodium protein	1	2855	0.289	0.366366	0.472412	0.614621	0.259871	0.19196	0.329091	0.855971	0.670448	0.203216	0.751822	0.396946	0.318557
PVP01_1258800	condensin-2 complex subunit G2	9	3549	0.905079	0.870949	0.452039	0.530279	0.416375	0.91294	0.908917	0.939954		PVP01_0934000	conserved Plasmodium protein	2	4237	0.267797	0.0806025	0.896262	0.338694	0.459568	0.243491	0.473916	0.636096	0.679927	0.851161	0.148296	0.546432	0.097687
PVP01_0421000	conserved Plasmodium protein	1	7508	0.804483	0.892105	0.626392	0.706374	0.642271	0.762048	0.710438	0.79227		PVP01_1307600	conserved Plasmodium protein	1	4307	0.44245	0.0458634	0.835788	0.419473	0.614861	0.29477	0.644516	0.473039	0.646858	0.85612	0.13061	0.35383	-0.0466086
PVP01_1217200	conserved Plasmodium protein	1	6449	0.781282	0.859576	0.654762	0.751873	0.688547	0.726955	0.688077	0.780217		PVP01_0728700	leucine-rich repeat protein	5	1903	0.057217	0.343906	0.715097	0.465175	0.185345	0.081953	0.203657	0.801737	0.815524	0.488164	0.361632	0.768293	0.418934
PVP01_1010400	dynein light chain Tctex-type	6	342	0.841454	0.864895	0.552863	0.562882	0.464463	0.924056	0.846268	0.874177		PVP01_0307300	conserved Plasmodium protein	1	524	0.435705	0.0354286	0.859539	0.431099	0.535508	0.345685	0.623201	0.574549	0.621763	0.806977	0.171002	0.331711	-0.0723963
PVP01_0106900	DNA mismatch repair protein MSH2	1	2627	0.872241	0.887714	0.497625	0.577764	0.444412	0.916059	0.8345	0.899228		PVP01_1305900	conserved Plasmodium protein	1	2096	0.741857	0.52	0.320146	0.695441	0.807768	0.34877	0.787786	0.343342	0.622588	0.156371	0.304208	0.0705435	-0.0206787
PVP01_1419900	conserved Plasmodium protein	1	2333	0.859368	0.875737	0.477079	0.578843	0.443277	0.910087	0.884534	0.899533		PVP01_1235000	conserved Plasmodium protein	1	650	0.440734	0.0549516	0.858753	0.421066	0.523804	0.374358	0.584181	0.612216	0.577108	0.729586	0.209477	0.330027	-0.023862
PVP01_0605600	rRNA (cytosine-C(5))-methyltransferase	2	1609	0.839232	0.827936	0.669256	0.721479	0.673994	0.726829	0.669015	0.800362		PVP01_1130300	conserved Plasmodium protein	2	3079	0.077904	0.188111	0.761379	0.384055	0.248494	0.128408	0.244111	0.740362	0.772381	0.692139	0.169112	0.887311	0.39849
PVP01_0702600	PH domain-containing protein	2	913	0.705514	0.762015	0.932493	0.949604	0.91835	0.576976	0.4393	0.635065		PVP01_1144800	AP2 domain transcription factor	1	5849	0.290424	0.151665	0.806075	0.190146	0.578145	0.572738	0.358177	0.499475	0.49335	0.703745	0.27458	0.476618	0.29553
PVP01_1322900	MORN repeat protein	3	444	0.887231	0.822305	0.469847	0.559916	0.439561	0.918618	0.877934	0.939197		PVP01_1118900	conserved protein	2	2800	0.341042	0.0748949	0.89632	0.303556	0.619837	0.400678	0.541133	0.556569	0.564213	0.821672	0.272685	0.319227	-0.02567
PVP01_0213900	actin-like protein	2	1696	0.786485	0.82661	0.682863	0.788425	0.695474	0.699971	0.639022	0.792795		PVP01_1246800	FYVE and coiled-coil domain-containing protein	1	923	0.229069	0.281539	0.669577	0.510379	0.295822	0.164339	0.378095	0.716549	0.810104	0.668871	0.200947	0.601075	0.158713
PVP01_1301600	dynein heavy chain	9	16887	0.908802	0.86986	0.40815	0.476766	0.343329	0.977057	0.960857	0.962516		PVP01_0114300	C-mannosyltransferase	9	3143	0.571219	0.194018	0.657995	0.373805	0.828839	0.533023	0.735585	0.389386	0.52759	0.670843	0.175795	0.124702	-0.101671
PVP01_1245300	meiotic nuclear division protein 1	7	608	0.75848	0.810301	0.91548	0.873393	0.833699	0.590652	0.463793	0.661216		PVP01_1312500	N-acetyltransferase	2	1729	0.264787	0.451351	0.440456	0.558087	0.320989	0.175496	0.319306	0.833827	0.770005	0.234066	0.48552	0.591897	0.235208
PVP01_0802800	conserved Plasmodium protein	1	3662	0.830373	0.831799	0.635731	0.60235	0.560443	0.837554	0.774595	0.829888		PVP01_1270700	conserved Plasmodium protein	2	1180	0.102237	0.301916	0.685487	0.380385	0.214301	0.105696	0.209489	0.753433	0.80456	0.577496	0.155987	0.914848	0.44901
PVP01_1117000	metacaspase 1	1	2015	0.857463	0.847784	0.753052	0.730253	0.658777	0.663544	0.614334	0.772638		PVP01_0731200	palmitoyltransferase DHHC6	8	1555	0.118594	0.174109	0.852351	0.398923	0.330559	0.206542	0.309676	0.707079	0.717052	0.717988	0.399131	0.522924	0.178873
PVP01_1237300	conserved Plasmodium protein	1	1979	0.844686	0.87439	0.552888	0.638943	0.517853	0.829172	0.787932	0.844787		PVP01_0304200	conserved Plasmodium protein	2	1933	0.408181	0.00962557	0.869523	0.361899	0.593922	0.308461	0.618685	0.518729	0.588193	0.821565	0.147431	0.379522	-0.00156692
PVP01_0720800	conserved Plasmodium protein	9	966	0.690384	0.786503	0.946415	0.948974	0.920223	0.555287	0.426531	0.612581		PVP01_0303600	conserved Plasmodium protein	9	1683	0.102005	0.0970721	0.881574	0.287176	0.349019	0.208624	0.341818	0.72001	0.684128	0.815841	0.218579	0.677724	0.233189
PVP01_1432300	integral membrane protein GPR180	2	1978	0.857814	0.821821	0.790201	0.745851	0.671945	0.653782	0.582455	0.75766		PVP01_0513600	2-oxoglutarate dehydrogenase E1 component%2C mitochondrial precursor	2	3178	0.0858369	0.41097	0.634787	0.44594	0.209141	0.0994746	0.185382	0.882614	0.816063	0.406563	0.319802	0.752307	0.365483
PVP01_1226400	conserved Plasmodium protein	1	6803	0.729356	0.748095	0.759155	0.836991	0.772751	0.698819	0.594493	0.732425		PVP01_1004500	conserved Plasmodium protein	9	4683	0.11481	0.055945	0.820719	0.357423	0.320429	0.19346	0.318173	0.768166	0.697982	0.777519	0.420631	0.60038	0.163182
PVP01_0514500	conserved Plasmodium protein	9	4393	0.901327	0.866662	0.424984	0.499423	0.36883	0.946503	0.921002	0.942686		PVP01_0422400	octaprenyl pyrophosphate synthase	1	1568	0.759752	0.503169	0.394683	0.546239	0.832786	0.298264	0.794404	0.343635	0.577334	0.250562	0.130865	0.157563	0.0179291
PVP01_1216300	SprT-like domain-containing protein	8	1357	0.696791	0.777386	0.778889	0.836282	0.783938	0.716691	0.572563	0.706182		PVP01_1451500	pentatricopeptide repeat domain-containing protein	1	3665	0.27584	0.504509	0.455192	0.566438	0.306567	0.12582	0.311207	0.833511	0.714382	0.222287	0.621434	0.427027	0.238484
PVP01_0913500	conserved Plasmodium protein	4	3293	0.815392	0.853767	0.502782	0.598472	0.496465	0.896363	0.8169	0.884967		PVP01_0614500	LEM3/CDC50 family protein	1	1679	0.135111	0.487221	0.545083	0.442985	0.303888	0.0418582	0.246936	0.701619	0.836669	0.383448	0.201354	0.817709	0.45439
PVP01_1228200	conserved Plasmodium protein	3	807	0.834833	0.852932	0.564241	0.654101	0.526603	0.85705	0.738091	0.836957		PVP01_1146100	JmjC domain-containing protein	1	1946	0.328357	0.104352	0.893521	0.305117	0.571034	0.431207	0.501538	0.569726	0.59237	0.845231	0.198469	0.314532	-0.0583087
PVP01_0420700	dynein light chain	4	320	0.832995	0.850484	0.547527	0.561924	0.494088	0.898165	0.813729	0.864347		PVP01_0409700	conserved Plasmodium protein	1	701	0.409961	0.167657	0.861515	0.302209	0.599731	0.467993	0.524764	0.558979	0.557139	0.751116	0.161794	0.26823	-0.0450057
PVP01_1251900	MFS-type transporter	2	1846	0.943712	0.84675	0.510554	0.542461	0.409458	0.844988	0.862861	0.89826		PVP01_0510400	dicarboxylate/tricarboxylate carrier	1	956	0.801794	0.456496	0.362442	0.670033	0.823665	0.415676	0.854654	0.305463	0.547263	0.31983	0.216232	-0.0421618	-0.15777
PVP01_0905400	radial spoke head protein	1	1898	0.895465	0.875183	0.400717	0.492751	0.342341	0.978914	0.924535	0.949068		PVP01_1403000	gametocyte associated protein	1	734	0.787374	0.310894	0.436683	0.642268	0.864749	0.304899	1	0.305967	0.560916	0.388617	0.0906577	0.0544542	-0.177332
PVP01_1420500	ACDC domain-containing protein	1	5840	0.66571	0.768263	0.882447	0.956376	0.909797	0.571948	0.465762	0.637011		PVP01_1319400	conserved Plasmodium protein	3	1161	0.851597	0.452829	0.306475	0.705289	0.739838	0.242628	0.831638	0.317324	0.588437	0.202657	0.182474	0.136771	0.00901912
PVP01_1119400	conserved Plasmodium protein	1	2024	0.797502	0.838841	0.674233	0.72026	0.636945	0.719473	0.708266	0.761681		PVP01_0712900	conserved Plasmodium protein	2	5245	0.204228	0.0948671	0.89091	0.243845	0.442982	0.245651	0.368256	0.626556	0.648942	0.817333	0.118758	0.639722	0.224177
PVP01_0921600	palmitoyltransferase DHHC3	6	864	0.743346	0.858666	0.801731	0.831586	0.774815	0.622404	0.53357	0.690416		PVP01_0823800	inorganic pyrophosphatase	3	1122	0.317025	0.0872589	0.83416	0.33603	0.537617	0.393472	0.524893	0.644823	0.507037	0.707255	0.424646	0.2465	-0.000480526
PVP01_1251200	conserved Plasmodium protein	2	3421	0.766884	0.806943	0.630743	0.774245	0.672296	0.739362	0.679421	0.786482		PVP01_1256100	acetyl-CoA acetyltransferase	3	1194	0.117332	0.370019	0.739679	0.405509	0.250198	0.0865495	0.219659	0.76609	0.755767	0.449666	0.142265	0.819836	0.434875
PVP01_0505500	conserved Plasmodium protein	4	572	0.827471	0.786663	0.699162	0.665512	0.628021	0.741692	0.689081	0.817814		PVP01_1320800	peptide chain release factor 1	8	895	0.392286	0.169063	0.841318	0.313098	0.550428	0.280824	0.53805	0.579605	0.507777	0.630058	0.395058	0.222312	0.131599
PVP01_0921700	conserved Plasmodium protein	3	4509	0.775097	0.879752	0.71425	0.726478	0.661457	0.729177	0.627017	0.739221		PVP01_1119600	sec14-like cytosolic factor or phosphatidylinositol/phosphatidylcholine transfer protein	3	939	0.0950256	0.107851	0.855673	0.309558	0.304545	0.165714	0.283733	0.718454	0.715563	0.757033	0.155914	0.778994	0.30038
PVP01_0731800	conserved Plasmodium protein	4	2141	0.911816	0.893751	0.390827	0.46343	0.344382	0.950928	0.938181	0.956528		PVP01_1261800	ATP-dependent RNA helicase MAK5	3	2373	0.102634	0.227822	0.703915	0.399707	0.281033	0.185645	0.27333	0.800485	0.6852	0.44238	0.471834	0.665449	0.305896
PVP01_0929600	conserved Plasmodium protein	4	1952	0.774708	0.787416	0.847625	0.822866	0.781412	0.628388	0.51039	0.695656		PVP01_0735100	Plasmodium exported protein	2	1051	0.350256	0.0296932	0.875873	0.366571	0.490757	0.315928	0.530248	0.590015	0.610532	0.870305	0.197075	0.350922	-0.0353528
PVP01_0215500	dynein light chain	1	293	0.802495	0.798048	0.644975	0.664383	0.570281	0.842038	0.698634	0.820382		PVP01_0935500	DNA-directed RNA polymerase I subunit RPA2	2	4738	0.161412	0.0797358	0.876586	0.292015	0.396738	0.223169	0.375603	0.643711	0.69523	0.857587	0.139275	0.628866	0.165674
PVP01_0936500	condensin-2 complex subunit D3	5	5164	0.829151	0.901352	0.434851	0.544059	0.428988	0.933612	0.882617	0.886108		PVP01_1334300	mRNA-capping enzyme subunit alpha	1	1508	0.0700801	0.170564	0.793527	0.337964	0.263429	0.110687	0.242951	0.734037	0.757656	0.698986	0.14412	0.846485	0.364706
PVP01_1442400	BRO1 domain-containing protein	5	2497	0.683577	0.784523	0.907645	0.975653	0.927761	0.536788	0.406146	0.616389		PVP01_0703300	copper-transporting ATPase	3	6192	0.120823	0.0806811	0.856725	0.330127	0.335502	0.196875	0.342288	0.684882	0.715983	0.843429	0.192355	0.655701	0.179461
PVP01_1232300	conserved Plasmodium protein	4	4055	0.834857	0.819014	0.55356	0.603003	0.525498	0.840237	0.791872	0.867524		PVP01_0905100	conserved Plasmodium protein	2	3232	0.0422114	0.277886	0.681387	0.415306	0.199726	0.062127	0.201167	0.753959	0.810408	0.550842	0.156715	0.928032	0.451064
PVP01_0210900	actin-related protein	9	1130	0.849892	0.82863	0.713134	0.706915	0.62595	0.695747	0.635906	0.776877		PVP01_1438400	zinc finger protein	1	1628	0.417087	0.0116768	0.876213	0.371019	0.522575	0.351051	0.577598	0.575692	0.569864	0.771361	0.151812	0.356098	-0.0213396
PVP01_0419900	conserved Plasmodium protein	4	572	0.895702	0.801476	0.559551	0.597495	0.489202	0.824741	0.772274	0.892008		PVP01_1224600	conserved Plasmodium protein	1	1928	0.436104	0.118265	0.806747	0.313611	0.595541	0.31647	0.545353	0.519218	0.555381	0.743476	0.245793	0.285583	0.0440751
PVP01_1019900	tubulin--tyrosine ligase	5	1381	0.925288	0.879334	0.372389	0.435603	0.307201	0.966794	0.972845	0.96444		PVP01_1240700	protein phosphatase containing kelch-like domains	2	2635	0.032052	0.177601	0.675659	0.419693	0.273669	0.144107	0.32491	0.814054	0.665058	0.563587	0.515577	0.646889	0.271224
PVP01_1233800	conserved Plasmodium protein	1	497	0.727643	0.761911	0.844893	0.839391	0.791796	0.645087	0.543034	0.667231		PVP01_1441300	cAMP-dependent protein kinase regulatory subunit	3	1320	0.384473	0.0444212	0.878609	0.299682	0.611884	0.368111	0.577691	0.491715	0.551884	0.777486	0.159391	0.358875	0.0197876
PVP01_0532000	glideosome associated protein with multiple membrane spans 2	2	1114	0.710262	0.786921	0.759944	0.852418	0.744745	0.658744	0.604644	0.693838		PVP01_0914600	conserved Plasmodium protein	1	2225	0.152431	0.123615	0.801069	0.358351	0.234963	0.186931	0.252412	0.8195	0.669617	0.698723	0.338829	0.618391	0.267821
PVP01_0912400	endonuclease/exonuclease/phosphatase family protein	3	2610	0.782202	0.824004	0.764082	0.846026	0.761217	0.57571	0.556638	0.699934		PVP01_0118500	sentrin-specific protease 2	3	4998	0.155487	0.0424983	0.892865	0.286048	0.398334	0.221118	0.375046	0.652385	0.659859	0.842829	0.193035	0.621546	0.17844
PVP01_1270400	LCCL domain-containing protein	1	4880	0.70854	0.760696	0.869253	0.960288	0.881532	0.544413	0.445767	0.635368		PVP01_0003450	Plasmodium exported protein	2	784	0.503089	0.0506696	0.807108	0.410075	0.592166	0.266641	0.667783	0.470337	0.573885	0.728935	0.0776462	0.35886	0.0116037
PVP01_1346900	conserved Plasmodium protein	9	1236	0.82909	0.752242	0.63176	0.64763	0.569292	0.800938	0.734236	0.839783		PVP01_0829800	parasite-infected erythrocyte surface protein	1	3380	0.0862141	0.422804	0.548989	0.493152	0.151886	0.0234378	0.170925	0.794312	0.827763	0.369807	0.176586	0.92975	0.522623
PVP01_0520900	conserved Plasmodium protein	3	1215	0.826231	0.772197	0.735226	0.717076	0.643885	0.700029	0.6336	0.776208		PVP01_1409700	conserved Plasmodium protein	1	1259	0.856934	0.413653	0.386096	0.598746	0.694464	0.29106	0.767776	0.383355	0.527598	0.218855	0.101212	0.161402	0.115031
PVP01_0814300	male gamete fusion factor HAP2	2	2587	0.898015	0.862296	0.37351	0.442581	0.309712	1	0.95011	0.961328		PVP01_1316400	HID1 domain-containing protein	4	3176	0.240479	0.110904	0.831098	0.280281	0.400955	0.185654	0.407702	0.692188	0.674027	0.748213	0.131277	0.655704	0.155775
PVP01_1464100	DNA replication origin binding protein	6	1083	0.809798	0.890857	0.564069	0.643259	0.574141	0.771984	0.710115	0.821237		PVP01_1314300	conserved Plasmodium protein	4	1145	0.0963295	0.275298	0.787378	0.310857	0.238796	0.0830039	0.220935	0.749748	0.719986	0.559151	0.0978372	0.883745	0.491142
PVP01_1115000	protein kinase 5	5	862	0.782277	0.816933	0.642618	0.652525	0.581945	0.80327	0.697842	0.805988		PVP01_0946500	conserved Plasmodium protein	1	3071	0.559213	0.40196	0.535018	0.334292	0.851203	0.369485	0.687137	0.447489	0.595348	0.492738	0.119545	0.208277	-0.0927907
PVP01_0728800	merozoite surface protein 1 paralog	1	5573	0.858781	0.85729	0.461996	0.523922	0.423379	0.894223	0.853509	0.904526		PVP01_1250400	conserved Plasmodium protein	1	7196	0.257457	0.118731	0.827383	0.317785	0.459781	0.277695	0.401442	0.643245	0.627573	0.799643	0.160293	0.52676	0.0910539
PVP01_0933800	conserved Plasmodium protein	1	89	0.668002	0.746377	0.931855	0.934408	0.887228	0.578425	0.41883	0.610386		PVP01_0505700	conserved Plasmodium protein	1	3134	0.0858666	0.161077	0.779438	0.30852	0.265099	0.135126	0.221889	0.696149	0.739526	0.761531	0.140378	0.833415	0.38006
PVP01_0913000	ubiquinone biosynthesis protein COQ4	1	1067	0.759013	0.765597	0.856868	0.852928	0.803589	0.575831	0.478603	0.677461		PVP01_0703700	dynein heavy chain	1	17600	0.211556	0.0689503	0.874854	0.250189	0.437143	0.264592	0.397614	0.614161	0.640074	0.898144	0.169385	0.552932	0.124786
PVP01_1227300	conserved Plasmodium protein	9	995	0.664103	0.74932	0.948166	0.970392	0.945472	0.513454	0.394125	0.584826		PVP01_0905600	RNA polymerase subunit	9	1245	0.394805	0.538085	0.420037	0.530141	0.334755	0.204742	0.357734	0.802688	0.608667	0.135357	0.549885	0.385425	0.241321
PVP01_0800600	PIR protein	5	2551	0.890845	0.877627	0.631348	0.550369	0.501324	0.76171	0.719002	0.835115		PVP01_0523100	Plasmodium exported protein (PHIST)	2	898	0.131478	0.186569	0.833799	0.238723	0.398834	0.281435	0.319034	0.658671	0.671749	0.67366	0.181121	0.690115	0.237872
PVP01_0105500	origin recognition complex subunit 2	1	2624	0.802749	0.811454	0.542284	0.602801	0.527151	0.845464	0.754987	0.878994		PVP01_0000020	STP1 protein	1	716	0.763944	0.321237	0.444025	0.689522	0.643092	0.305767	0.810749	0.375626	0.652049	0.497022	0.141539	0.0606256	-0.202256
PVP01_0530800	alpha tubulin 2	3	1350	0.883377	0.865048	0.355812	0.457889	0.323614	0.985668	0.93759	0.953935		PVP01_1129500	secreted ookinete protein 25	1	1655	0.83478	0.496093	0.272446	0.684874	0.7298	0.316019	0.811474	0.290907	0.64829	0.178076	0.0582807	0.19161	-0.0118964
PVP01_1433900	conserved Plasmodium protein	2	2779	0.8242	0.847019	0.435912	0.542852	0.406657	0.934705	0.879373	0.88536		PVP01_0914700	mitogen-activated protein kinase 2	1	1727	0.305628	0.0510272	0.875482	0.328259	0.506845	0.401921	0.497515	0.64535	0.542966	0.78402	0.294333	0.308587	-0.0509163
PVP01_0945500	conserved Plasmodium protein	1	1733	0.65917	0.725044	0.931921	0.982594	0.933936	0.52523	0.407385	0.590772		PVP01_1330800	liver specific protein 1	1	10622	0.298328	0.0170972	0.875112	0.332077	0.523679	0.383378	0.507883	0.579473	0.579124	0.834378	0.284709	0.329555	-0.0537772
PVP01_0702100	alpha tubulin 1	3	1359	0.670121	0.747665	0.882134	0.923484	0.884117	0.567669	0.443995	0.634215		PVP01_0526800	conserved Plasmodium protein	1	16340	0.341309	0.320647	0.825388	0.255031	0.466491	0.26574	0.389601	0.601836	0.533666	0.562095	0.248387	0.434425	0.243581
PVP01_0733500	cAMP-dependent protein kinase catalytic subunit	5	1021	0.849336	0.859744	0.419043	0.474026	0.363761	0.962016	0.907362	0.909609		PVP01_1440200	conserved Plasmodium protein	1	2522	0.404874	0.0781752	0.802345	0.26782	0.635559	0.360367	0.640249	0.48801	0.536631	0.901297	0.17091	0.274014	-0.0760578
PVP01_1142500	conserved Plasmodium protein	5	367	0.709929	0.720564	0.94672	0.922249	0.890653	0.525475	0.40482	0.620218		PVP01_0828900	phosphatidylinositol 3- and 4-kinase	4	3089	0.328433	0.499847	0.565392	0.464331	0.393296	0.245878	0.343973	0.822436	0.618449	0.296865	0.423064	0.406957	0.0712865
PVP01_0944400	conserved Plasmodium protein	6	2403	0.826089	0.796774	0.525739	0.580911	0.487194	0.850529	0.799969	0.873186		PVP01_0307000	conserved Plasmodium protein	6	4473	0.704995	0.407187	0.590658	0.370774	0.849729	0.348877	0.73095	0.25475	0.523565	0.517401	0.00982587	0.17293	-0.00191675
PVP01_1205800	conserved Plasmodium protein	9	1420	0.81554	0.793023	0.76483	0.678945	0.66717	0.665725	0.600789	0.749849		PVP01_1125200	CPW-WPC family protein	9	549	0.679855	0.385893	0.498534	0.444273	1	0.432093	0.864749	0.24244	0.498998	0.414208	0.0810163	0.0715835	-0.137255
PVP01_1406700	conserved Plasmodium protein	1	842	0.726392	0.782089	0.729448	0.856954	0.737873	0.642076	0.542223	0.714917		PVP01_1419100	glycerol-3-phosphate 1-O-acyltransferase	1	1256	0.801888	0.547109	0.172643	0.829015	0.652913	0.229201	0.767316	0.378373	0.644512	-0.016506	0.19064	0.17039	0.108193
PVP01_1449200	conserved Plasmodium protein	8	2752	0.712876	0.773516	0.875201	0.918231	0.887041	0.516801	0.412023	0.63358		PVP01_0930000	conserved Plasmodium protein	1	5174	0.238486	0.0702011	0.856324	0.235192	0.39021	0.251575	0.36488	0.635246	0.645178	0.807803	0.0630542	0.701372	0.216095
PVP01_1416000	serine/threonine protein kinase	1	1106	0.854812	0.748141	0.561542	0.575641	0.488153	0.843202	0.780389	0.866002		PVP01_1333600	RNA-binding protein Nova-1	1	1007	0.328195	0.0446607	0.866154	0.325734	0.563828	0.329957	0.532052	0.504706	0.620512	0.902573	0.157134	0.351374	-0.0515705
PVP01_1139200	palmitoyltransferase DHHC2	4	851	0.682018	0.759976	0.86864	0.921648	0.882494	0.542259	0.445142	0.609787		PVP01_0306900	conserved Plasmodium protein	1	3476	0.881728	0.306364	0.406272	0.727803	0.742587	0.238333	0.909402	0.285401	0.58386	0.315056	0.0541036	0.0987041	-0.0819815
PVP01_0533600	PIR protein	4	1769	0.716739	0.68795	0.867406	0.865933	0.839909	0.593562	0.489998	0.646138		PVP01_0531800	conserved Plasmodium protein	1	1754	0.334119	0.154322	0.905793	0.210291	0.547124	0.315555	0.468647	0.600831	0.58552	0.760939	0.0932609	0.461599	0.028779
PVP01_0703200	replication protein A1%2C small fragment	2	1456	0.860087	0.790181	0.432328	0.516897	0.389735	0.926052	0.865021	0.91845		PVP01_1210000	aspartate carbamoyltransferase	3	1116	0.0156685	0.244865	0.713764	0.364264	0.217208	0.0727981	0.182427	0.749912	0.782217	0.594984	0.176923	0.912613	0.436554
PVP01_1110700	conserved Plasmodium protein	9	740	0.826286	0.718991	0.571042	0.607243	0.503579	0.83851	0.802313	0.83002		PVP01_1338800	alpha/beta hydrolase	7	938	0.0989849	0.0863225	0.866208	0.264237	0.351464	0.209753	0.302924	0.700001	0.686618	0.763601	0.161471	0.728782	0.239663
PVP01_1308600	3'%2C5'-cyclic nucleotide phosphodiesterase	3	3015	0.618226	0.699444	0.927894	0.967831	0.931226	0.553159	0.420397	0.578719		PVP01_0112300	AP-3 complex subunit delta	3	4263	0.438852	0.01236	0.874343	0.329432	0.548555	0.324812	0.606081	0.530634	0.567213	0.818159	0.0874236	0.346815	-0.0250723
PVP01_1404800	conserved Plasmodium protein	5	607	0.810687	0.8256	0.633827	0.595359	0.541173	0.782949	0.684202	0.820984		PVP01_1104900	U1 small nuclear ribonucleoprotein	1	1388	0.0436017	0.287287	0.710497	0.295394	0.287335	0.0786588	0.220922	0.798276	0.69663	0.518098	0.213859	0.858421	0.449694
PVP01_0320200	conserved Plasmodium protein	4	911	0.896327	0.811745	0.444566	0.475227	0.372191	0.895439	0.87085	0.927781		PVP01_1268400	conserved Plasmodium protein	1	833	0.357807	0.0778146	0.81951	0.378107	0.559165	0.33457	0.575773	0.506663	0.63193	0.868209	0.167115	0.292094	-0.11198
PVP01_0936600	conserved Plasmodium protein	2	223	0.816715	0.880863	0.433116	0.574824	0.462492	0.829013	0.824994	0.865906		PVP01_0113700	protein tyrosine phosphatase	1	1406	0.345599	-0.00338148	0.875965	0.322951	0.571322	0.328256	0.586759	0.508278	0.592839	0.872101	0.146901	0.363551	-0.0554018
PVP01_0904800	phenylalanine--tRNA ligase beta subunit	3	1851	0.886848	0.878442	0.355902	0.420683	0.284359	0.976795	0.935955	0.942939		PVP01_0410600	conserved Plasmodium protein	1	4316	0.1987	0.0221605	0.856202	0.416022	0.334482	0.0805254	0.35653	0.701789	0.729546	0.66191	0.225823	0.639049	0.226033
PVP01_1214400	conserved Plasmodium protein	3	1131	0.659824	0.737464	0.946509	0.960006	0.933637	0.504125	0.351926	0.585528		PVP01_1031000	merozoite surface protein 3	1	2546	0.401856	0.0813276	0.759219	0.405828	0.578431	0.252164	0.625403	0.473186	0.623388	0.846863	0.194754	0.270845	-0.0766932
PVP01_1332600	conserved Plasmodium protein	2	1183	0.792625	0.863224	0.638504	0.649571	0.559174	0.751163	0.66289	0.760662		PVP01_0811500	proteasome subunit beta type-5	1	821	0.373387	0.150376	0.84002	0.245629	0.715102	0.485453	0.546249	0.447533	0.51985	0.705564	0.153376	0.29035	-0.0432128
PVP01_1233100	conserved Plasmodium protein	1	1628	0.701674	0.691777	0.88754	0.879112	0.847226	0.576451	0.444719	0.64565		PVP01_0819400	ATP-dependent RNA helicase DDX6	2	1300	0.28908	0.109661	0.88934	0.229628	0.604876	0.435646	0.471169	0.531843	0.557491	0.847171	0.179525	0.315437	-0.0408402
PVP01_1110600	actin-depolymerizing factor 2	2	430	0.868096	0.821101	0.38794	0.461544	0.323175	0.963401	0.925635	0.917716		PVP01_0719900	NifU-like scaffold protein	2	796	0.275574	0.0830007	0.83115	0.340254	0.453842	0.356317	0.471975	0.637052	0.573296	0.805801	0.33294	0.27704	-0.0265764
PVP01_0718700	conserved Plasmodium protein	4	557	0.682436	0.757525	0.929657	0.94335	0.896103	0.487527	0.379723	0.591505		PVP01_1308400	zinc finger transcription factor	1	4700	0.0586259	0.103405	0.840892	0.228392	0.340365	0.214979	0.257115	0.675619	0.676022	0.812697	0.207817	0.733071	0.26265
PVP01_0506700	magnesium transporter	1	2345	0.834488	0.850878	0.56456	0.625042	0.561479	0.693227	0.731279	0.781481		PVP01_1126300	ferredoxin--NADP reductase	1	1103	0.722148	0.300749	0.594399	0.37419	0.903868	0.473935	0.813641	0.264928	0.499218	0.495504	-0.00971944	0.121672	-0.146073
PVP01_1109900	14-3-3 protein	7	815	0.728981	0.792337	0.874669	0.850186	0.805559	0.527391	0.438794	0.624067		PVP01_0308400	U4/U6 small nuclear ribonucleoprotein PRP31	2	1621	0.169976	0.163419	0.769561	0.237031	0.337464	0.197076	0.253766	0.668069	0.674774	0.683391	0.110441	0.809091	0.331563
PVP01_1449400	conserved Plasmodium protein	1	1232	0.780045	0.839198	0.790149	0.704664	0.668678	0.625805	0.542742	0.690402		PVP01_1258500	conserved Plasmodium protein	1	9176	0.28867	-0.00763923	0.821539	0.322855	0.492445	0.412876	0.393269	0.564728	0.486224	0.649448	0.410135	0.342197	0.208871
PVP01_0519000	conserved Plasmodium protein	9	2672	0.821941	0.873745	0.448943	0.510419	0.425414	0.858321	0.816694	0.8834		PVP01_0914200	ubiquitin domain-containing protein DSK2	4	1181	0.402479	-0.0445208	0.797627	0.378621	0.512608	0.298393	0.58156	0.465235	0.562147	0.900985	0.167323	0.35947	-0.0115059
PVP01_1206400	conserved Plasmodium protein	3	10350	0.627201	0.737919	0.925979	0.980346	0.941918	0.493134	0.373223	0.55604		PVP01_0116600	conserved Plasmodium protein	9	4992	0.294673	0.0669064	0.877283	0.183034	0.529672	0.241532	0.484158	0.534006	0.568942	0.861339	0.100947	0.523819	0.103583
PVP01_1266200	major facilitator superfamily domain-containing protein	3	1653	0.881742	0.843391	0.588763	0.597289	0.533087	0.697866	0.688535	0.80298		PVP01_0808000	AP-5 complex subunit sigma-1	7	656	0.780209	0.499922	0.213608	0.723417	0.703512	0.381133	0.804174	0.29779	0.568824	0.129651	0.26171	0.0273496	-0.0281811
PVP01_1204000	conserved Plasmodium protein	1	845	0.633288	0.701063	0.962114	0.981615	0.955201	0.49309	0.347806	0.5554		PVP01_0909800	small nucleolar RNA snoR07	1	86	0.310866	-0.00785839	0.849371	0.361575	0.47786	0.33801	0.523237	0.574117	0.562284	0.767607	0.254117	0.361375	-0.0116312
PVP01_0728600	conserved Plasmodium protein	1	3485	0.632623	0.722174	0.924692	0.989171	0.942798	0.491135	0.360368	0.561104		PVP01_1464800	conserved Plasmodium protein	2	1177	0.0303491	0.223902	0.739515	0.332507	0.20727	0.0731263	0.199623	0.727111	0.768424	0.645991	0.113986	0.884433	0.407629
PVP01_0836400	IBR domain protein	1	1934	0.626086	0.729092	0.910882	0.924802	0.893701	0.534514	0.438965	0.562036		PVP01_1122800	conserved protein	1	1109	0.356301	0.116629	0.833622	0.236625	0.56668	0.474384	0.491433	0.567923	0.517495	0.784072	0.193408	0.299982	-0.0876879
PVP01_1229400	lactate dehydrogenase	3	1002	0.898819	0.796037	0.373496	0.450498	0.320758	0.9209	0.917611	0.940401		PVP01_1404100	SNARE protein	5	622	0.302171	-0.0300609	0.89107	0.324309	0.471153	0.305246	0.490695	0.585182	0.576464	0.870362	0.202327	0.380111	-0.0226841
PVP01_0715900	conserved Plasmodium protein	1	1976	0.740142	0.762199	0.571981	0.638924	0.575514	0.815034	0.710406	0.799917		PVP01_1127200	vacuolar transporter chaperone	4	2369	0.260295	0.0130128	0.811911	0.358967	0.457404	0.314066	0.515775	0.618016	0.588626	0.862852	0.36164	0.270231	-0.0908283
PVP01_0616300	MORN repeat-containing protein 1	1	1109	0.614194	0.739377	0.928513	0.974829	0.938595	0.501203	0.366097	0.551068		PVP01_0406400	conserved Plasmodium protein	1	6128	0.107241	0.0764572	0.862407	0.276657	0.315911	0.178539	0.30381	0.678935	0.690269	0.791586	0.168601	0.675656	0.215109
PVP01_0836300	phosphatidylethanolamine-binding protein	3	585	0.62857	0.713845	0.912941	0.980075	0.928074	0.503529	0.380137	0.564334		PVP01_1320900	protein kinase	5	6658	0.192374	-0.0059815	0.89275	0.314417	0.431622	0.198128	0.38323	0.66493	0.578976	0.696562	0.478039	0.398973	0.108077
PVP01_1112700	high mobility group protein B4	9	745	0.784995	0.797823	0.578476	0.617053	0.5497	0.79876	0.677066	0.805126		PVP01_1253400	RAP protein	2	4846	0.330123	0.313186	0.413936	0.547327	0.363085	0.3494	0.308643	0.656583	0.500343	0.134587	0.815079	0.223604	0.372843
PVP01_0915300	conserved Plasmodium protein	1	1133	0.880968	0.809066	0.411366	0.470103	0.35258	0.899897	0.869568	0.912212		PVP01_0734700	hypothetical protein	2	799	0.0893697	0.130482	0.814703	0.247371	0.30559	0.135108	0.242254	0.682669	0.68603	0.716466	0.0997465	0.810932	0.36767
PVP01_1311000	polyubiquitin 5	2	460	0.668524	0.688044	0.884612	0.926576	0.877539	0.537634	0.42031	0.598855		PVP01_1442800	cytochrome c heme lyase	5	691	0.0931156	0.133821	0.836634	0.205979	0.350784	0.163767	0.28554	0.661191	0.656045	0.736491	0.0943548	0.770434	0.339981
PVP01_0728500	procollagen lysine 5-dioxygenase	1	1862	0.643211	0.719072	0.903488	0.981633	0.932083	0.478208	0.372619	0.56721		PVP01_1226200	conserved Plasmodium protein	4	7838	0.0146759	0.181683	0.763437	0.28463	0.27033	0.09934	0.243537	0.716452	0.72908	0.661181	0.109832	0.871502	0.378923
PVP01_1263900	conserved Plasmodium protein	1	1784	0.755825	0.737782	0.606756	0.661549	0.590684	0.746855	0.693331	0.801983		PVP01_0103900	conserved Plasmodium protein	1	614	0.33588	0.0605105	0.832031	0.360777	0.458925	0.302121	0.499356	0.564433	0.614832	0.874977	0.16229	0.317647	-0.0608513
PVP01_1411300	zinc finger protein	1	746	0.900052	0.780585	0.416135	0.452212	0.330368	0.897231	0.903921	0.9112		PVP01_0940200	AAA family ATPase	7	1877	0.372259	0.0474981	0.847784	0.246205	0.56773	0.422931	0.47072	0.472159	0.479241	0.807966	0.335419	0.244345	0.00652343
PVP01_0007690	Plasmodium exported protein	3	834	0.674162	0.780693	0.795128	0.894331	0.827989	0.544031	0.468595	0.60112		PVP01_0204300	transcription initiation factor TFIIB	3	1098	0.039628	0.14777	0.777255	0.315457	0.239003	0.1074	0.230328	0.719368	0.739417	0.666552	0.118787	0.853019	0.365986
PVP01_1427300	conserved Plasmodium protein	1	1985	0.726908	0.755224	0.735522	0.802888	0.702584	0.619977	0.553835	0.688355		PVP01_1340700	conserved Plasmodium protein	4	611	0.0830409	0.441741	0.563561	0.410919	0.242075	0.0285894	0.199505	0.727299	0.795146	0.39019	0.0637387	0.918092	0.453875
PVP01_1303200	conserved Plasmodium protein	7	452	0.863907	0.856564	0.454185	0.470603	0.379045	0.872937	0.78347	0.889902		PVP01_0711700	conserved Plasmodium protein	2	1867	0.0655016	0.264991	0.617364	0.462487	0.161568	0.0419582	0.186505	0.807729	0.839281	0.559906	0.225685	0.769246	0.315345
PVP01_1433300	conserved Plasmodium protein	6	558	0.624082	0.70384	0.934391	0.993173	0.951275	0.470899	0.342943	0.546131		PVP01_0412100	multidrug efflux pump	1	2618	0.872203	0.272588	0.402318	0.61565	0.750099	0.22595	0.861032	0.342328	0.563285	0.356206	0.108189	0.0607796	-0.115672
PVP01_1419400	conserved Plasmodium protein	8	649	0.817211	0.705967	0.597494	0.64083	0.527374	0.768182	0.721501	0.787807		PVP01_0715000	methyltransferase	1	737	0.355274	-0.0402302	0.859083	0.344299	0.507731	0.309611	0.556008	0.51974	0.560513	0.790245	0.168359	0.381982	-0.00231542
PVP01_1344200	adenylyl cyclase alpha	9	2648	0.873947	0.763477	0.456474	0.516201	0.403698	0.840814	0.830204	0.879951		PVP01_0110500	conserved Plasmodium protein	1	1622	0.818869	0.499896	0.286081	0.637332	0.760587	0.477915	0.758773	0.245991	0.457061	0.111556	0.303352	-0.0828435	0.0341266
PVP01_1345100	translocation associated membrane protein	3	1086	0.678433	0.742578	0.907198	0.9142	0.874147	0.47674	0.382728	0.588622		PVP01_0511700	protein transport protein SEC23	2	2278	0.35543	0.0628828	0.869097	0.202877	0.606425	0.424164	0.500618	0.483418	0.530792	0.835907	0.134278	0.334439	-0.0429142
PVP01_1255400	LCCL domain-containing protein	4	2621	0.639313	0.702508	0.924052	0.968568	0.922267	0.49252	0.348149	0.563867		PVP01_1011000	zinc finger protein	1	5822	0.0904828	0.0663689	0.882071	0.222118	0.365451	0.218016	0.285127	0.653143	0.648588	0.802135	0.137208	0.693685	0.227359
PVP01_0104300	conserved Plasmodium protein	1	10328	0.632235	0.729528	0.942697	0.973067	0.952354	0.454787	0.330545	0.543716		PVP01_0908400	conserved Plasmodium protein	1	3182	0.0236734	0.111901	0.819727	0.282057	0.283645	0.0891243	0.265166	0.743527	0.726266	0.687564	0.220855	0.750368	0.287045
PVP01_0816600	conserved Plasmodium protein	3	2127	0.90844	0.875237	0.448591	0.463169	0.34504	0.814315	0.842006	0.856738		PVP01_1026200	conserved Plasmodium protein	1	3683	0.116672	0.373469	0.595652	0.35936	0.223775	0.0372811	0.192062	0.707537	0.762525	0.391693	0.0411557	0.933514	0.555662
PVP01_1345600	conserved Plasmodium protein	1	1076	0.9335	0.884925	0.296397	0.37983	0.228857	0.931885	0.948465	0.944722		PVP01_1020700	conserved Plasmodium protein	4	7034	0.378749	0.00653293	0.844024	0.267445	0.598108	0.275341	0.627923	0.500072	0.508362	0.821868	0.136424	0.342022	-0.0168806
PVP01_0701700	conserved Plasmodium protein	1	9914	0.707946	0.744786	0.745493	0.821452	0.784772	0.564952	0.510522	0.667871		PVP01_0726400	phosphatidylserine decarboxylase	1	1064	0.811935	0.539559	0.241361	0.649052	0.821667	0.281972	0.817354	0.271927	0.540656	0.0716027	0.131423	0.103865	0.00582611
PVP01_1015100	secreted ookinete protein	7	617	0.614499	0.703881	0.927972	0.990681	0.955476	0.4624	0.346595	0.54478		PVP01_0809500	metalloprotease	4	980	0.152377	0.322652	0.584936	0.456813	0.147751	0.241023	0.212299	0.864238	0.620351	0.35343	0.477157	0.551737	0.287975
PVP01_1006800	DNA replication licensing factor MCM3	2	2914	0.757881	0.743727	0.549127	0.64043	0.562869	0.783696	0.702463	0.80608		PVP01_0919300	myosin light chain B	9	1971	0.224609	0.050337	0.81777	0.284866	0.4548	0.340518	0.407828	0.580836	0.597263	0.794105	0.340961	0.379206	-0.00369325
PVP01_1146200	conserved Plasmodium protein	1	1265	0.821963	0.739125	0.690398	0.706308	0.620523	0.633468	0.60051	0.732102		PVP01_0207300	serine/threonine protein kinase	4	9923	0.262577	-0.0174389	0.860175	0.329658	0.442527	0.278038	0.481845	0.571304	0.58331	0.884142	0.287916	0.327841	-0.0232526
PVP01_0816100	conserved Plasmodium protein	1	1499	0.66082	0.744797	0.827903	0.885038	0.848499	0.531888	0.431401	0.611092		PVP01_0708900	selenide water dikinase	1	3515	0.25671	0.0288779	0.850529	0.316943	0.421365	0.312521	0.444738	0.643159	0.554106	0.838013	0.297831	0.31226	-0.0108698
PVP01_1201100	PIR protein%2C pseudogene	2	1405	0.706755	0.694526	0.721696	0.821305	0.716211	0.646095	0.554528	0.678261		PVP01_1003500	conserved Plasmodium protein	1	4610	0.352986	0.339174	0.450873	0.538629	0.299741	0.226246	0.338953	0.805427	0.60726	0.208998	0.61103	0.322517	0.155716
PVP01_0208600	conserved Plasmodium protein	2	646	0.653171	0.698578	0.912105	0.880482	0.866664	0.531889	0.378976	0.601349		PVP01_1235600	sulfate transporter	5	1993	0.29428	-0.0129256	0.887161	0.270687	0.466746	0.345293	0.458029	0.629066	0.499996	0.783121	0.270753	0.342023	0.0206376
PVP01_1316300	conserved Plasmodium protein	1	3374	0.77796	0.843108	0.421776	0.506009	0.419519	0.878046	0.816725	0.853333		PVP01_0622900	5.8S ribosomal RNA	1	146	0.0732344	0.0504437	0.875172	0.24706	0.294095	0.206395	0.262312	0.695108	0.64809	0.765923	0.160132	0.716414	0.258435
PVP01_0518600	trafficking protein particle complex subunit 2-like protein	4	413	0.611476	0.691287	0.947475	0.96727	0.945149	0.476962	0.34093	0.53552		PVP01_1125800	ATP-dependent RNA helicase SUV3	1	2777	0.217194	0.289884	0.46983	0.482364	0.253818	0.21232	0.307492	0.817248	0.546931	0.315433	0.758806	0.353946	0.220227
PVP01_1009700	conserved Plasmodium protein	3	459	0.78293	0.829954	0.565965	0.685521	0.580862	0.680439	0.640402	0.746872		PVP01_0304900	conserved Plasmodium protein	2	673	0.342145	0.0405125	0.846502	0.314743	0.541103	0.357425	0.542673	0.51041	0.593655	0.851086	0.0926447	0.309226	-0.100107
PVP01_1471000	PIR protein	3	1410	0.699394	0.767937	0.796583	0.833147	0.741905	0.564612	0.484495	0.617801		PVP01_0829400	conserved Plasmodium protein	1	329	0.845666	0.266949	0.387487	0.725663	0.698521	0.193967	0.882263	0.268858	0.572409	0.30247	0.0479373	0.111691	-0.068153
PVP01_0702000	conserved Plasmodium protein	9	2068	0.677041	0.727754	0.830229	0.769634	0.728197	0.620046	0.483332	0.654976		PVP01_0512500	protein transport protein SEC61 subunit beta	3	363	0.191865	0.225716	0.492624	0.55672	0.265473	0.446267	0.299589	0.627589	0.520469	0.316096	0.809698	0.164819	0.318603
PVP01_1027600	conserved Plasmodium protein	5	376	0.595048	0.737624	0.893871	0.947831	0.93707	0.481658	0.355452	0.539341		PVP01_0926300	conserved Plasmodium protein	2	250	0.290337	0.00345082	0.823738	0.334697	0.50497	0.296604	0.526027	0.488596	0.58761	0.838952	0.223532	0.336824	-0.0211861
PVP01_1010100	transporter	1	2183	0.755255	0.744388	0.822798	0.827347	0.762567	0.499467	0.444101	0.629832		PVP01_0948100	protein farnesyltransferase subunit beta	1	2957	0.227394	0.0729713	0.828019	0.282198	0.507981	0.349598	0.482011	0.531639	0.585933	0.839673	0.294133	0.290985	-0.0589494
PVP01_1242100	vacuolar ATP synthase subunit d	1	1148	0.70338	0.744528	0.788073	0.809695	0.758838	0.564012	0.462084	0.648804		PVP01_1107900	6-cysteine protein	1	2666	0.291132	-0.0284844	0.876485	0.305454	0.474096	0.280191	0.496643	0.532504	0.587697	0.895982	0.151457	0.387719	-0.0183005
PVP01_1253500	pyridine nucleotide transhydrogenase	3	3540	0.606483	0.699104	0.940413	0.992901	0.953678	0.444782	0.315545	0.526467		PVP01_0213200	mTERF domain-containing protein	1	2099	0.0307407	0.448084	0.508988	0.441625	0.150271	-0.0216676	0.143864	0.747317	0.821308	0.359181	0.181241	0.908449	0.509714
PVP01_0528200	MOLO1 domain-containing protein	9	807	0.642666	0.724682	0.965425	0.922447	0.92526	0.441093	0.317342	0.537049		PVP01_1411800	conserved Plasmodium protein	3	3627	0.119301	0.127164	0.74445	0.250062	0.407247	0.116172	0.394561	0.578878	0.696471	0.823792	0.0968469	0.664725	0.200612
PVP01_1241100	plasmepsin VIII	9	1109	0.610586	0.693772	0.97469	0.961221	0.941452	0.455352	0.314594	0.523097		PVP01_0505100	U6 snRNA-associated Sm-like protein LSm8	4	284	0.338943	0.0263622	0.873084	0.225271	0.628255	0.363567	0.516947	0.444994	0.521536	0.793217	0.0934941	0.378291	0.0119035
PVP01_1465500	conserved Plasmodium protein	1	887	0.610086	0.680565	0.937848	0.979653	0.948493	0.462066	0.320739	0.534255		PVP01_0108500	conserved Plasmodium protein	2	2896	0.0229788	0.235228	0.734552	0.252394	0.244741	0.109748	0.236302	0.766174	0.680987	0.555147	0.138379	0.833604	0.40474
PVP01_0517400	high mobility group protein B2	1	299	0.605433	0.661844	0.928672	0.95238	0.927148	0.500525	0.358026	0.537534		PVP01_0203400	eukaryotic translation initiation factor 4E	8	2032	0.174451	-0.054222	0.895529	0.241161	0.42656	0.245748	0.377965	0.604653	0.588678	0.895406	0.244787	0.48795	0.0842609
PVP01_1027100	rhomboid protease ROM4	1	1883	0.581655	0.709562	0.9397	0.975362	0.964629	0.455486	0.316638	0.523289		PVP01_1309900	conserved Plasmodium protein	1	4223	0.338035	0.0761057	0.826736	0.286442	0.498565	0.26149	0.517603	0.547056	0.544446	0.763851	0.252433	0.308841	-0.0122854
PVP01_0806600	PPPDE peptidase	8	655	0.608525	0.667621	0.952371	0.963095	0.955062	0.468289	0.309202	0.541629		PVP01_0422000	protein kinase	1	6377	0.405534	0.11839	0.79804	0.156728	0.537146	0.331816	0.465359	0.493079	0.506709	0.827939	0.113054	0.378818	0.0752727
PVP01_0943600	conserved Plasmodium protein	1	2114	0.716024	0.759745	0.77617	0.821865	0.773495	0.508107	0.48699	0.62248		PVP01_1327300	conserved Plasmodium protein	4	2090	0.148102	0.0531031	0.846879	0.264504	0.406788	0.235506	0.374918	0.570698	0.667108	0.875113	0.116707	0.547911	0.0872808
PVP01_1252100	conserved Plasmodium protein	1	458	0.582212	0.686951	0.973354	0.986537	0.976893	0.439554	0.297173	0.509765		PVP01_0809900	kinesin-4	3	9807	0.149784	0.00260042	0.892038	0.234701	0.372715	0.250165	0.352512	0.621245	0.613311	0.853408	0.180056	0.555087	0.11277
PVP01_1124100	conserved Plasmodium protein	1	1208	0.611133	0.721821	0.91448	0.919922	0.904227	0.491894	0.34254	0.525612		PVP01_1142200	coatomer alpha subunit	5	4195	0.11068	0.018781	0.887124	0.232411	0.367416	0.231353	0.318683	0.621843	0.630801	0.867711	0.163795	0.593241	0.145517
PVP01_1215900	CPW-WPC family protein	9	1687	0.576817	0.682229	0.938357	1	0.967183	0.442581	0.306984	0.506094		PVP01_0813200	U3 small nucleolar RNA-associated protein 13	2	3466	0.0518119	0.259917	0.712575	0.343241	0.162107	0.00899392	0.163277	0.7156	0.760649	0.480453	0.141554	0.89616	0.490399
PVP01_1025700	triose phosphate transporter	1	1034	0.745753	0.74913	0.46835	0.593405	0.477591	0.826239	0.767643	0.789285		PVP01_1341200	multifunctional methyltransferase subunit TRM112	5	382	0.291108	0.0159261	0.853718	0.203096	0.658085	0.343439	0.579305	0.446667	0.517933	0.853551	0.112281	0.354085	-0.0432259
PVP01_0933100	nucleic acid binding protein	1	824	0.850091	0.749381	0.37295	0.464183	0.317633	0.895062	0.875145	0.891826		PVP01_1461300	RNA polymerase II transcription factor B subunit 2	1	2876	0.247925	-0.0228188	0.856063	0.292439	0.460744	0.292891	0.492425	0.589985	0.559611	0.887597	0.237073	0.33743	-0.0467331
PVP01_1244800	thioredoxin-like protein	1	365	0.859004	0.824773	0.338871	0.388173	0.261495	0.933401	0.898951	0.909207		PVP01_1136800	conserved protein	1	359	0.234293	-0.0327163	0.879276	0.296214	0.420589	0.2872	0.436275	0.602288	0.561512	0.881168	0.262848	0.364809	-0.00917799
PVP01_0317400	secreted ookinete protein	1	1430	0.875124	0.837624	0.286607	0.38632	0.240708	0.944425	0.928414	0.913917		PVP01_0939400	guanylyl cyclase	1	11939	0.099194	0.0275332	0.875843	0.243054	0.356634	0.273983	0.315523	0.655706	0.627461	0.819216	0.234924	0.56041	0.0944439
PVP01_0504800	early transcribed membrane protein	1	518	0.793251	0.817208	0.547793	0.555153	0.470955	0.759664	0.710422	0.758101		PVP01_1256800	conserved Plasmodium protein	2	397	0.0671917	0.446291	0.482121	0.468481	0.120756	-0.0241533	0.129892	0.746096	0.805011	0.312923	0.132723	0.930603	0.565496
PVP01_0941100	conserved Plasmodium protein	2	496	0.603732	0.701516	0.90952	0.971019	0.927693	0.434954	0.325393	0.536573		PVP01_0728400	conserved Plasmodium protein	6	573	0.888544	0.549208	0.282789	0.659143	0.792546	0.265818	0.843136	0.239671	0.52891	0.0899718	-0.00376864	0.0579852	-0.0125295
PVP01_1418000	DNA replication licensing factor MCM4	1	2867	0.818961	0.75703	0.452162	0.490142	0.418996	0.82701	0.775102	0.869098		PVP01_1421100	conserved Plasmodium protein	1	2423	0.269601	0.043676	0.827994	0.30613	0.474765	0.308181	0.476715	0.536692	0.598652	0.899282	0.188727	0.313207	-0.0664065
PVP01_0713600	ribonuclease H2 subunit C	1	1067	0.792899	0.785915	0.476422	0.540421	0.457159	0.79251	0.736171	0.826307		PVP01_1115900	conserved Plasmodium protein	1	4172	0.23719	0.127759	0.850271	0.196669	0.389286	0.141869	0.305231	0.536553	0.597707	0.777671	0.0830517	0.609101	0.324343
PVP01_1026600	conserved Plasmodium protein	1	449	0.73336	0.847982	0.564095	0.682384	0.588031	0.678619	0.597071	0.711287		PVP01_0935400	zinc finger protein	1	6644	0.16054	-0.0297586	0.906079	0.221168	0.435933	0.244875	0.381436	0.591071	0.587766	0.862826	0.18751	0.526379	0.10066
PVP01_1252000	protein phosphatase 2C	9	1227	0.797095	0.776249	0.371353	0.41516	0.325635	0.912789	0.901174	0.888034		PVP01_1331200	conserved Plasmodium protein	6	681	0.623411	0.423718	0.420145	0.287697	0.857632	0.436847	0.670385	0.2747	0.469388	0.356704	0.0264919	0.297141	0.0297942
PVP01_1245100	conserved Plasmodium protein	4	398	0.636117	0.749142	0.905843	0.843379	0.861644	0.471442	0.360974	0.547833		PVP01_1018700	conserved Plasmodium protein	2	418	0.115007	-0.0182227	0.929271	0.260449	0.356499	0.210667	0.344198	0.630116	0.561194	0.763419	0.371095	0.47317	0.172704
PVP01_1008000	inner membrane complex protein 1g	1	905	0.834733	0.790104	0.52467	0.578277	0.470986	0.675686	0.732736	0.767267		PVP01_0304500	protein transport protein Sec24B	5	4645	0.101479	0.00616002	0.877191	0.247716	0.343918	0.21394	0.322491	0.628149	0.633734	0.871792	0.189481	0.584141	0.145756
PVP01_0411300	conserved Plasmodium protein	9	6192	0.788026	0.802263	0.495336	0.543076	0.478403	0.737099	0.746862	0.782847		PVP01_1302800	threonylcarbamoyl-AMP synthase	1	1670	0.402617	-0.0182092	0.840286	0.290912	0.470809	0.246456	0.499895	0.51348	0.538785	0.829832	0.10823	0.372013	0.070075
PVP01_0205800	fatty acid elongation protein%2C GNS1/SUR4 family	2	952	0.736955	0.819836	0.390642	0.504575	0.419473	0.867149	0.813057	0.822195		PVP01_0814900	conserved Plasmodium protein	9	2425	0.131479	0.0389464	0.883743	0.236094	0.357793	0.262159	0.33823	0.661307	0.590377	0.860204	0.230426	0.47413	0.0890067
PVP01_1270600	tubulin epsilon chain	1	1520	0.650257	0.644542	0.791641	0.863296	0.787883	0.573828	0.435363	0.626591		PVP01_0412600	peptide chain release factor subunit 1	3	1284	-0.0044093	0.319591	0.630308	0.330804	0.158139	0.0769593	0.103202	0.753203	0.752509	0.442047	0.126833	0.961019	0.502212
PVP01_0803400	inner membrane complex protein 1c	1	860	0.653236	0.741089	0.764486	0.84244	0.757957	0.541811	0.473274	0.59499		PVP01_0704300	coatomer subunit beta	1	3041	0.337963	-0.0142243	0.850506	0.244107	0.472538	0.34206	0.484224	0.554479	0.518115	0.848385	0.188861	0.349012	-0.0251131
PVP01_1336700	conserved Plasmodium protein	3	2394	0.849037	0.78649	0.279617	0.364693	0.223238	0.974129	0.959952	0.930302		PVP01_0509200	ankyrin-repeat protein	6	552	0.248257	-0.0246989	0.903753	0.24906	0.459263	0.35314	0.437872	0.575544	0.534437	0.83895	0.189508	0.383124	-0.00191651
PVP01_1136600	conserved Plasmodium protein	1	365	0.577644	0.672205	0.980513	0.975244	0.970286	0.416362	0.27737	0.48878		PVP01_1109300	conserved Plasmodium protein	1	4235	0.232927	-0.017774	0.889833	0.2561	0.47016	0.317354	0.446471	0.557364	0.561188	0.90338	0.192143	0.371493	-0.0345919
PVP01_0521200	GTP-binding protein	1	1931	0.672513	0.706163	0.827091	0.85191	0.791542	0.494533	0.425435	0.586826		PVP01_1406800	conserved Plasmodium protein	2	1630	0.260904	-0.0666138	0.811586	0.389481	0.420487	0.143149	0.452296	0.655695	0.6096	0.73504	0.243757	0.455253	0.0298103
PVP01_0608500	conserved Plasmodium protein	4	236	0.703252	0.736024	0.857747	0.808242	0.790801	0.482964	0.384272	0.592641		PVP01_1145100	centrosomal protein CEP76	9	5545	0.764284	0.341572	0.333416	0.558686	0.774494	0.479534	0.82387	0.218787	0.428973	0.250385	0.0576781	0.0655726	0.041637
PVP01_1137600	conserved Plasmodium protein	1	2186	0.589728	0.662783	0.936508	0.985254	0.943299	0.427837	0.294672	0.513715		PVP01_0943100	coproporphyrinogen-III oxidase	2	1537	0.236509	0.0492218	0.868587	0.263983	0.418106	0.374866	0.404694	0.633756	0.528325	0.810509	0.257422	0.310135	-0.0182674
PVP01_0914800	dynein light chain Tctex-type	2	598	0.842874	0.746702	0.356813	0.430588	0.3247	0.86667	0.893325	0.888651		PVP01_1262600	conserved Plasmodium protein	3	1485	0.744024	0.248082	0.434294	0.517584	0.827632	0.302612	0.940773	0.283839	0.511939	0.461116	0.00338725	0.0835746	-0.224252
PVP01_1463200	actin	1	1130	0.60501	0.714104	0.685003	0.803767	0.730808	0.638457	0.543859	0.626213		PVP01_0520500	structural maintenance of chromosomes protein 3	9	3561	0.288031	0.0119485	0.833646	0.322324	0.490143	0.26158	0.519665	0.543289	0.538014	0.815056	0.286479	0.308538	-0.0860671
PVP01_1439700	inner membrane complex protein 1h	1	1691	0.576055	0.658866	0.956042	0.987718	0.961394	0.427494	0.2798	0.496409		PVP01_1414700	conserved Plasmodium protein	2	9943	0.0466138	0.0445044	0.882675	0.252769	0.303829	0.157729	0.259758	0.654522	0.668879	0.796506	0.173702	0.668117	0.217843
PVP01_1410400	HORMA domain protein	1	3317	0.564581	0.678513	0.918213	0.984469	0.934046	0.440945	0.31261	0.50763		PVP01_0313400	conserved Plasmodium protein	9	2913	0.0761517	0.0341647	0.888777	0.202466	0.337768	0.211382	0.295526	0.658877	0.611273	0.822967	0.153211	0.639234	0.19035
PVP01_0307100	conserved Plasmodium protein	1	4826	0.544379	0.679566	0.862392	0.957729	0.934386	0.484716	0.346331	0.527656		PVP01_1144100	RAP protein	1	4130	0.0946529	0.303866	0.460033	0.448399	0.192294	0.0665542	0.142004	0.867664	0.636504	0.178716	0.678281	0.612748	0.438804
PVP01_0707600	conserved Plasmodium protein	1	1883	0.59601	0.722818	0.903419	0.889039	0.870282	0.480712	0.351127	0.523745		PVP01_0310800	tRNA Alanine	1	71	0.280621	-0.0511388	0.885944	0.274231	0.460338	0.294381	0.490065	0.528728	0.551466	0.859284	0.150509	0.394669	0.000275642
PVP01_1204800	conserved Plasmodium protein	8	805	0.658883	0.73584	0.765208	0.858823	0.765022	0.500383	0.446929	0.602736		PVP01_1033800	tryptophan-rich protein	2	946	0.0807172	0.0149137	0.8703	0.23529	0.316525	0.201039	0.301817	0.648914	0.64264	0.840537	0.149558	0.642563	0.173729
PVP01_1259400	conserved Plasmodium protein	4	356	0.562428	0.675807	0.955595	0.983176	0.966876	0.42687	0.274762	0.483124		PVP01_1306800	41K blood stage antigen precursor 41-3	9	1113	0.101598	0.531366	0.391241	0.549846	0.10413	0.00041061	0.150199	0.830093	0.749903	0.1717	0.478972	0.687091	0.371473
PVP01_1313900	conserved Plasmodium protein	1	5243	0.601673	0.733111	0.89995	0.917851	0.90003	0.43681	0.324862	0.513809		PVP01_0835400	conserved Plasmodium protein	1	3278	0.278819	0.483555	0.421599	0.430969	0.214748	-0.0347591	0.289024	0.664481	0.702859	0.279474	0.0132283	0.836679	0.537148
PVP01_1458800	replication factor C subunit 4	2	1009	0.733321	0.7659	0.447082	0.531497	0.440355	0.838825	0.753417	0.814378		PVP01_1425300	RAP protein	1	2831	0.123205	0.48806	0.448254	0.43651	0.15066	0.115398	0.130294	0.765792	0.716007	0.186994	0.225264	0.811119	0.510588
PVP01_0314600	conserved Plasmodium protein	2	745	0.634539	0.685447	0.924226	0.876168	0.878954	0.440808	0.341401	0.542937		PVP01_0908000	conserved Plasmodium protein	8	1888	0.815453	0.426576	0.245446	0.699418	0.657617	0.309034	0.777752	0.327549	0.445446	0.0720725	0.304815	-0.0160517	0.039874
PVP01_0947100	leucine-rich repeat protein	1	1022	0.740338	0.771162	0.413345	0.524323	0.386022	0.882037	0.796455	0.807681		PVP01_0204500	phosphatidylinositol-4-phosphate 5-kinase	7	4499	0.2321	-0.033898	0.883553	0.228908	0.418695	0.340167	0.402516	0.588947	0.51925	0.883619	0.257962	0.36528	0.0135379
PVP01_1439400	conserved Plasmodium protein	9	756	0.584606	0.67424	0.97588	0.960423	0.953718	0.407916	0.270143	0.493481		PVP01_0515000	conserved Plasmodium protein	1	2744	0.284902	-0.0682686	0.870713	0.288673	0.477149	0.26914	0.498793	0.50374	0.567332	0.878068	0.133447	0.401648	-0.0137176
PVP01_1005500	conserved Plasmodium protein	1	1637	0.84813	0.794337	0.457078	0.514881	0.408988	0.714002	0.75669	0.822059		PVP01_0319600	RNA-binding protein	4	4022	0.129289	-0.0238249	0.869118	0.220984	0.363357	0.197632	0.345202	0.604756	0.601632	0.834807	0.139099	0.62669	0.18233
PVP01_0310300	conserved Plasmodium protein	1	2894	0.549612	0.652999	0.967732	0.987028	0.982182	0.419358	0.275526	0.474535		PVP01_0946000	cysteine-rich PDZ-binding protein	4	269	0.03193	0.0818582	0.807346	0.246802	0.2725	0.115611	0.241089	0.654477	0.685869	0.772541	0.116177	0.768868	0.294103
PVP01_1317100	leucine-rich repeat protein	9	4467	0.844582	0.807107	0.27779	0.36611	0.243608	0.927209	0.94311	0.8967		PVP01_0522500	RNA-binding protein	7	1436	0.0449397	0.0616737	0.821468	0.248707	0.273442	0.137906	0.257501	0.666024	0.683868	0.760028	0.0916051	0.766701	0.272093
PVP01_0813100	zinc finger protein	4	1586	0.585727	0.673394	0.947417	0.958347	0.941054	0.413277	0.282854	0.49781		PVP01_1203100	inner membrane complex protein 1f	3	3804	0.205555	0.00855819	0.874793	0.208915	0.544833	0.36643	0.427496	0.502694	0.5324	0.865761	0.231223	0.346457	-0.0384893
PVP01_0602900	conserved Plasmodium protein	1	1571	0.546846	0.643596	0.980483	0.976773	0.977144	0.418785	0.271671	0.476992		PVP01_1319200	aspartyl protease	8	2164	0.316417	0.0763648	0.83732	0.20915	0.624465	0.406257	0.484139	0.509087	0.483597	0.779386	0.197376	0.264663	-0.11243
PVP01_1216000	conserved Plasmodium protein	1	1976	0.615607	0.654579	0.934467	0.870403	0.88779	0.456242	0.350434	0.52176		PVP01_1121500	6-pyruvoyltetrahydropterin synthase	1	518	0.264665	0.0291472	0.886565	0.175423	0.598568	0.389171	0.467378	0.454287	0.509565	0.820141	0.117944	0.368523	-0.00821346
PVP01_1453100	PIH1 domain-containing protein	3	1284	0.741523	0.799457	0.414858	0.474494	0.377181	0.869261	0.802992	0.807966		PVP01_1420600	protein phosphatase PP2A regulatory subunit A	1	2570	0.311759	0.190594	0.758406	0.231568	0.658653	0.422922	0.504846	0.412204	0.548703	0.800708	0.145766	0.210914	-0.123937
PVP01_1436400	anaphase-promoting complex subunit 10	1	1004	0.899407	0.761736	0.308829	0.379036	0.230596	0.877208	0.917819	0.912305		PVP01_0818400	WD repeat-containing protein	1	7766	0.104563	0.0934519	0.775171	0.308617	0.322642	0.157574	0.30522	0.681744	0.684219	0.834108	0.176001	0.571708	0.054008
PVP01_0946700	ribosome assembly protein 4	1	1982	0.704559	0.738382	0.802635	0.773785	0.764798	0.471748	0.409928	0.620248		PVP01_1114500	conserved Plasmodium protein	1	3026	0.240774	0.00162395	0.851246	0.226929	0.446275	0.325246	0.434573	0.549373	0.537341	0.872177	0.24651	0.331667	0.000329092
PVP01_0820400	conserved Plasmodium protein	1	1361	0.809617	0.758362	0.565543	0.579388	0.512944	0.635937	0.663802	0.760031		PVP01_1002800	conserved Plasmodium protein	1	1994	0.239537	0.0236802	0.905248	0.173714	0.534089	0.389076	0.414949	0.514207	0.519744	0.857576	0.134712	0.365459	-0.00909465
PVP01_1235300	conserved protein	6	1335	0.626152	0.705553	0.901726	0.899345	0.86988	0.431333	0.319438	0.529436		PVP01_0934900	protein disulfide isomerase	1	1274	0.700909	0.248585	0.381966	0.566016	0.660011	0.276463	0.843298	0.449104	0.436555	0.33737	0.260731	0.0579171	-0.16061
PVP01_1258000	gamete egress and sporozoite traversal protein	3	747	0.885253	0.812399	0.220015	0.306984	0.15973	0.95011	1	0.938235		PVP01_1220900	conserved Plasmodium protein	1	908	0.229338	-0.0115305	0.756271	0.327128	0.516979	0.270301	0.56887	0.552527	0.537144	0.83921	0.289028	0.291606	-0.109596
PVP01_1421800	conserved Plasmodium protein	1	1994	0.565101	0.67082	0.937624	0.992572	0.96319	0.392176	0.270765	0.477804		PVP01_0613700	conserved Plasmodium protein	4	440	0.24932	-0.0399907	0.850648	0.27999	0.434045	0.368303	0.433194	0.590087	0.549798	0.820977	0.265357	0.34027	-0.0859649
PVP01_0104600	phosphoinositide-binding protein	1	2417	0.568769	0.677545	0.875104	0.916282	0.884007	0.479507	0.349697	0.519036		PVP01_1005400	palmitoyltransferase DHHC7	8	1306	0.2671	0.0171114	0.862782	0.254713	0.51687	0.305809	0.496787	0.510807	0.561286	0.888706	0.121327	0.341723	-0.0951871
PVP01_1019400	conserved Plasmodium protein	6	645	0.585216	0.666555	0.961583	0.964287	0.954714	0.383179	0.256477	0.483534		PVP01_1461700	ADP-ribosylation factor GTPase-activating protein	1	1025	-0.0201644	0.270983	0.638133	0.330416	0.151833	0.0228912	0.140815	0.731377	0.760382	0.527134	0.097998	0.932824	0.461905
PVP01_0723100	conserved Plasmodium protein	2	5872	0.560004	0.671973	0.955941	0.974747	0.962657	0.397351	0.254025	0.469776		PVP01_0309600	protein phosphatase PPM1	2	2860	0.214534	-0.00360934	0.811683	0.283883	0.455216	0.271785	0.445441	0.54738	0.540527	0.839552	0.354622	0.292631	-0.00725487
PVP01_1431200	WD repeat-containing protein	9	3672	0.715152	0.781247	0.395281	0.541235	0.422214	0.837836	0.765144	0.786727		PVP01_1339500	conserved Plasmodium protein	3	3942	0.0909214	-0.00516857	0.8755	0.215109	0.32839	0.196546	0.298623	0.619314	0.610663	0.828791	0.146017	0.633827	0.195606
PVP01_1143500	calcium-binding protein	1	476	0.783682	0.823401	0.335463	0.444046	0.311821	0.879117	0.806457	0.858905		PVP01_0910900	conserved Plasmodium protein	1	2093	0.842918	0.487856	0.284812	0.528629	0.742828	0.263014	0.743207	0.326256	0.501436	0.0888101	0.0840682	0.0870463	0.0510492
PVP01_0319000	conserved Plasmodium protein	1	1340	0.536773	0.656519	0.930597	0.984449	0.965411	0.412843	0.269911	0.480561		PVP01_1028600	conserved Plasmodium protein	1	2246	0.625381	0.338726	0.279576	0.814747	0.529851	0.135891	0.668839	0.406625	0.619862	0.103224	0.43517	0.0922247	-0.0195613
PVP01_1463500	myosin A tail domain interacting protein	1	629	0.607257	0.713037	0.684665	0.819398	0.720974	0.589364	0.509045	0.592679		PVP01_1306400	conserved Plasmodium protein	6	333	0.30698	-0.0413778	0.853603	0.232999	0.539883	0.294453	0.56052	0.483992	0.519814	0.837105	0.104887	0.352883	-0.0152001
PVP01_1264900	replication factor A protein 3	5	325	0.803666	0.774573	0.347884	0.384823	0.275693	0.915107	0.846122	0.883504		PVP01_1338700	CTP synthase	1	2570	0.241226	0.0429314	0.867072	0.253563	0.409023	0.392451	0.400072	0.607795	0.522468	0.800107	0.21865	0.310434	-0.037085
PVP01_0518500	meiotic recombination protein DMC1	7	1037	0.543001	0.643653	0.965724	0.981521	0.979836	0.396604	0.255479	0.464512		PVP01_1205500	tyrosine kinase-like protein	1	5144	0.177482	-0.0291835	0.848628	0.270436	0.398165	0.281932	0.390918	0.608414	0.526832	0.851522	0.371503	0.323573	0.00662374
PVP01_1421400	ras-related protein Rab-11A	5	646	0.630483	0.70395	0.816957	0.80603	0.762864	0.531612	0.413841	0.563559		PVP01_0828500	aspartyl proteinase	9	1302	0.208864	-0.066674	0.856578	0.256614	0.466229	0.315559	0.459967	0.556178	0.549436	0.864447	0.247036	0.366651	-0.0549871
PVP01_1335600	conserved Plasmodium protein	3	222	0.597145	0.659861	0.927621	0.914916	0.896162	0.412633	0.323958	0.492581		PVP01_1406200	conserved Plasmodium protein	2	10492	0.215967	-0.0620884	0.870675	0.279371	0.412142	0.286426	0.434773	0.584285	0.571155	0.886668	0.22264	0.360123	-0.0389922
PVP01_1245400	phosphatidylinositol-4-phosphate 5-kinase	4	977	0.565311	0.718631	0.800301	0.838114	0.800779	0.542495	0.406405	0.546379		PVP01_1251600	conserved Plasmodium protein	1	1874	0.103051	-0.0201969	0.883674	0.212263	0.343048	0.212181	0.317081	0.615185	0.601966	0.840486	0.136283	0.613877	0.163396
PVP01_0608900	conserved Plasmodium protein	1	2081	0.849476	0.78329	0.237261	0.309172	0.173684	0.970689	0.967364	0.926205		PVP01_1126500	chorismate synthase	1	1601	0.835293	0.441051	0.210604	0.691394	0.763709	0.421029	0.780316	0.136869	0.499693	0.0806866	0.120219	-0.00834406	0.0447634
PVP01_0603300	conserved Plasmodium protein	1	809	0.778082	0.801541	0.32882	0.396055	0.271192	0.925897	0.860787	0.854514		PVP01_1110800	conserved Plasmodium protein	6	6180	0.0882112	0.00590962	0.839621	0.250317	0.290772	0.160815	0.282047	0.646799	0.65502	0.862771	0.185497	0.590636	0.156861
PVP01_0306000	conserved Plasmodium protein	9	2568	0.566839	0.66469	0.946458	0.971622	0.956197	0.377712	0.260025	0.469401		PVP01_0924300	mitochondrial ribosomal protein L37	2	457	0.70515	0.412107	0.221236	0.84306	0.540246	0.109081	0.709298	0.441752	0.596518	0.0212643	0.383225	0.0509008	-0.020722
PVP01_0620600	conserved Plasmodium protein	1	1226	0.58106	0.681271	0.875767	0.913385	0.898045	0.424298	0.314696	0.510063		PVP01_1257000	protein kinase	9	1125	0.126755	0.0425476	0.846562	0.221528	0.35559	0.22606	0.319069	0.665137	0.613281	0.760049	0.0990929	0.612378	0.122971
PVP01_1127700	nascent polypeptide-associated complex subunit alpha	3	552	0.837929	0.691267	0.532991	0.465843	0.406176	0.767283	0.705991	0.787662		PVP01_1202600	U3 small nucleolar RNA-associated protein 15	8	1393	0.232931	-0.0351686	0.857523	0.290788	0.409371	0.290677	0.434335	0.56127	0.574588	0.900952	0.197749	0.35167	-0.0569447
PVP01_0904700	conserved Plasmodium protein	1	185	0.817444	0.839114	0.263462	0.390304	0.222916	0.919648	0.872627	0.86961		PVP01_1318800	exodeoxyribonuclease III	1	2375	0.201328	-0.0139959	0.852116	0.231131	0.403676	0.29443	0.400004	0.61002	0.505603	0.803016	0.361264	0.324404	0.0328141
PVP01_1425700	conserved Plasmodium protein	1	1181	0.559631	0.63464	0.949964	0.98386	0.954738	0.38056	0.253259	0.467805		PVP01_0736800	Plasmodium exported protein	2	742	0.323087	-0.0504244	0.854231	0.268345	0.494739	0.258892	0.515048	0.480867	0.520861	0.801578	0.095568	0.406892	0.0319223
PVP01_0927500	RNA-binding protein	1	3194	0.767318	0.812359	0.291051	0.421773	0.307968	0.850453	0.879088	0.848967		PVP01_0107400	conserved Plasmodium protein	1	5756	0.256349	-0.0489481	0.875674	0.236374	0.465188	0.307221	0.465786	0.532491	0.524542	0.844242	0.17272	0.366081	0.00163252
PVP01_0708000	subpellicular microtubule protein 1	1	1469	0.571408	0.67053	0.917535	0.953952	0.933262	0.381913	0.268054	0.477614		PVP01_1412500	26S protease regulatory subunit 7	2	1261	0.248123	0.00150876	0.795123	0.327871	0.432964	0.248048	0.466443	0.503697	0.603425	0.893768	0.195883	0.334488	-0.0542149
PVP01_0723300	telomeric repeat binding factor 1	6	315	0.565091	0.656844	0.969238	0.932545	0.9459	0.391076	0.241207	0.455449		PVP01_1461100	glucose inhibited division protein a homologue	3	2592	0.0646873	0.0209436	0.808909	0.213041	0.409362	0.168306	0.320874	0.574347	0.632377	0.897851	0.192158	0.580384	0.112923
PVP01_1102700	conserved Plasmodium protein	2	1297	0.544472	0.631414	0.968175	0.97301	0.963478	0.376614	0.234149	0.452799		PVP01_0313800	dynein heavy chain	9	15583	0.107603	0.0365766	0.863394	0.236856	0.3317	0.243264	0.301507	0.646881	0.6096	0.848113	0.281504	0.456828	0.0250638
PVP01_1328400	conserved Plasmodium protein	1	3065	0.815125	0.751277	0.262118	0.371053	0.232848	0.903226	0.921217	0.886985		PVP01_1326300	conserved Plasmodium protein	1	2987	0.215899	0.00274873	0.769737	0.350701	0.405047	0.232419	0.439611	0.580779	0.560239	0.805544	0.406299	0.272756	-0.0540079
PVP01_1232600	nucleoside-diphosphatase	4	1703	0.869121	0.847747	0.273245	0.327775	0.181945	0.868032	0.877029	0.886566		PVP01_0928500	conserved Plasmodium protein	1	4496	0.327252	-0.0497393	0.872536	0.223463	0.511285	0.282034	0.483426	0.452153	0.525684	0.861104	0.109569	0.381974	0.00560454
PVP01_0816200	conserved Plasmodium protein	1	716	0.649162	0.643664	0.8711	0.773605	0.796298	0.465061	0.382356	0.544921		PVP01_1210900	U4/U6 small nuclear ribonucleoprotein PRP4	1	1934	0.262715	-0.0276548	0.851386	0.242413	0.378584	0.346358	0.382405	0.641597	0.467982	0.761043	0.311868	0.335827	0.0315906
PVP01_1421900	conserved Plasmodium protein	4	8423	0.549667	0.653371	0.909991	0.954849	0.922573	0.385733	0.278919	0.468615		PVP01_1413500	conserved Plasmodium protein	1	203	0.246171	-0.0379183	0.838605	0.295046	0.438924	0.25414	0.460087	0.502685	0.589821	0.914899	0.15296	0.369899	-0.0419276
PVP01_1310200	kinesin-7	3	5043	0.523699	0.637045	0.973571	0.973603	0.976285	0.367769	0.225761	0.43632		PVP01_1140900	conserved Plasmodium protein	2	3272	0.203565	-0.0590642	0.86363	0.273955	0.400241	0.273954	0.423715	0.571604	0.556989	0.893295	0.246455	0.359909	-0.0253769
PVP01_0941800	conserved Plasmodium protein	1	7391	0.519048	0.645181	0.955767	0.975151	0.982722	0.370677	0.223097	0.438861		PVP01_1109100	conserved Plasmodium protein	2	4246	0.173324	-0.0094333	0.83256	0.267564	0.392144	0.29617	0.415037	0.591984	0.532326	0.794958	0.375206	0.311334	-0.0026937
PVP01_0618900	aspartyl protease	8	1432	0.505133	0.622688	0.947802	0.992901	0.9774	0.384236	0.237754	0.441679		PVP01_0117500	conserved Plasmodium protein	5	946	0.274189	-0.00344162	0.785703	0.171388	0.470428	0.336625	0.407654	0.528753	0.520945	0.816643	0.105012	0.53481	0.0208907
PVP01_0937000	conserved Plasmodium protein	1	1664	0.514741	0.605626	0.966842	0.987529	0.977436	0.379106	0.232828	0.436069		PVP01_0812000	heme oxygenase	6	915	0.265673	-0.068428	0.883993	0.230407	0.436298	0.308807	0.44477	0.536054	0.526182	0.863168	0.139039	0.40784	-0.00813829
PVP01_1213000	inner membrane complex protein 1k	1	1328	0.512812	0.618145	0.942554	0.983929	0.967784	0.388648	0.23725	0.445727		PVP01_1343300	COBW domain-containing protein 1	1	1541	0.326517	-0.0319013	0.921695	0.185054	0.566713	0.287525	0.503697	0.460585	0.443265	0.777154	0.176728	0.302977	0.0438237
PVP01_1121400	HECT-domain (ubiquitin-transferase)	1	28148	0.593522	0.754549	0.781228	0.845431	0.822939	0.435946	0.355179	0.50765		PVP01_1422800	conserved Plasmodium protein	9	621	0.221112	-0.0203311	0.871741	0.262107	0.411718	0.288559	0.42976	0.599344	0.522534	0.838639	0.224852	0.353099	-0.040855
PVP01_0702200	LCCL domain-containing protein	2	4273	0.518089	0.621848	0.947345	0.991938	0.978278	0.36432	0.226844	0.438656		PVP01_0506800	conserved Plasmodium protein	2	4996	0.245007	0.363008	0.372	0.512789	0.358134	0.208072	0.321148	0.687262	0.508515	0.132521	0.832421	0.198432	0.220889
PVP01_0304000	conserved Plasmodium protein	1	12413	0.596185	0.704354	0.82419	0.874277	0.833033	0.395901	0.346955	0.509884		PVP01_0704900	dynein light intermediate chain 2	1	2432	0.296334	-0.0817193	0.864032	0.235812	0.467812	0.306673	0.483783	0.526365	0.496631	0.806798	0.152235	0.401766	0.00263428
PVP01_0712800	conserved Plasmodium protein	6	744	0.516158	0.635345	0.957139	0.985368	0.9845	0.350959	0.214681	0.427636		PVP01_0213800	conserved Plasmodium membrane protein	1	14978	0.118741	-0.049988	0.884145	0.222381	0.367811	0.242446	0.35189	0.600048	0.585424	0.869741	0.200232	0.497365	0.0625534
PVP01_1119500	CPW-WPC family protein	9	839	0.529302	0.607168	1	0.938357	0.956612	0.37351	0.220015	0.43754		PVP01_0103400	conserved Plasmodium protein	1	4007	0.207204	0.143775	0.636693	0.374929	0.242734	0.117879	0.261312	0.83985	0.63418	0.443202	0.331235	0.555456	0.162884
PVP01_1102800	conserved Plasmodium protein	1	6491	0.529827	0.64689	0.9178	0.921716	0.91238	0.416215	0.260169	0.455845		PVP01_0705100	zinc finger protein	1	2528	0.258408	-0.0734063	0.790183	0.224113	0.418248	0.299454	0.432384	0.520161	0.479327	0.932935	0.280096	0.353317	0.0277413
PVP01_1316600	SF-assemblin	2	712	0.541567	0.63051	0.971964	0.91477	0.93368	0.377031	0.235915	0.436647		PVP01_0722600	conserved Plasmodium protein	1	1790	0.223151	0.0599061	0.759543	0.269272	0.545958	0.311282	0.455002	0.479085	0.52306	0.811167	0.320538	0.252249	-0.0684294
PVP01_1020000	conserved Plasmodium protein	2	766	0.818241	0.730507	0.391298	0.406403	0.322748	0.746276	0.814551	0.804986		PVP01_0608300	dynein heavy chain	1	15803	0.223945	-0.0267313	0.888451	0.196092	0.472332	0.288054	0.427958	0.50299	0.527905	0.909261	0.180517	0.352282	-0.00356146
PVP01_1419800	conserved Plasmodium protein	1	1937	0.546423	0.644355	0.936097	0.908297	0.899824	0.379547	0.253524	0.462028		PVP01_1235200	conserved Plasmodium protein	1	3599	0.0794782	0.00580237	0.846057	0.202636	0.308977	0.157192	0.288894	0.617232	0.622075	0.82241	0.0940413	0.674758	0.219406
PVP01_1203600	conserved Plasmodium protein	1	4226	0.563006	0.630348	0.926419	0.894526	0.912344	0.378325	0.250182	0.472498		PVP01_1031500	merozoite surface protein 3	1	2354	0.29339	0.0424544	0.694388	0.332234	0.535293	0.189805	0.586406	0.456175	0.563063	0.845439	0.186218	0.271408	-0.058228
PVP01_1029900	AN1-type zinc finger protein	5	433	0.549017	0.660961	0.7977	0.84614	0.835873	0.468328	0.341327	0.521221		PVP01_0837000	HAD superfamily protein	5	3469	0.133763	-0.0514007	0.864292	0.183678	0.358839	0.219057	0.320896	0.596167	0.574134	0.842217	0.124219	0.612198	0.156866
PVP01_0613000	palmitoyltransferase DHHC10	9	835	0.505559	0.6313	0.937149	0.951005	0.956958	0.373791	0.227595	0.435668		PVP01_1458100	3-hydroxyisobutyryl-coenzyme A hydrolase	1	1550	0.189168	0.432301	0.39065	0.434401	0.275192	0.300218	0.227738	0.666474	0.480894	0.0841905	0.802144	0.264847	0.385843
PVP01_0508600	conserved Plasmodium protein	1	896	0.498372	0.607965	0.97329	0.968634	0.972505	0.368251	0.203746	0.420892		PVP01_1336400	actin II	2	1129	0.828328	0.164238	0.468186	0.531138	0.633063	0.352136	0.757377	0.322689	0.487772	0.3641	0.0315441	0.153622	-0.160543
PVP01_0117300	conserved Plasmodium protein	2	409	0.499912	0.671756	0.8413	0.87654	0.862847	0.455219	0.319416	0.478341		PVP01_0412400	conserved Plasmodium protein	1	11306	0.128652	-0.0398941	0.876389	0.201566	0.387501	0.231145	0.34526	0.579423	0.579762	0.888775	0.174667	0.496334	0.081348
PVP01_0115800	conserved Plasmodium protein	1	6185	0.49823	0.662733	0.863708	0.948769	0.947492	0.3695	0.254829	0.434826		PVP01_1146600	liver merozoite formation protein	1	926	0.394822	0.27928	0.666179	0.190995	0.845582	0.509785	0.577019	0.324515	0.443658	0.597852	0.0992202	0.139086	-0.142719
PVP01_0618300	early transcribed membrane protein	1	2162	0.713217	0.776105	0.267273	0.433595	0.298861	0.856382	0.834818	0.795739		PVP01_0701500	protein RER1	2	604	0.187813	-0.0731572	0.884278	0.22207	0.420129	0.287475	0.427709	0.565536	0.516708	0.869186	0.215397	0.387431	0.0124388
PVP01_1110100	proliferating cell nuclear antigen 1	1	824	0.7891	0.742768	0.221104	0.326878	0.187801	0.921834	0.909468	0.87385		PVP01_1310700	mitochondrial ribosomal protein S18 precursor	1	1241	0.232267	-0.0460347	0.900838	0.181604	0.506593	0.345481	0.433936	0.496617	0.506122	0.845701	0.122637	0.397038	-0.000805093
PVP01_1126600	AP2 domain transcription factor AP2-SP3	1	9491	0.530482	0.714845	0.780124	0.833148	0.828991	0.432714	0.352156	0.481534		PVP01_0405100	Plasmodium exported protein	2	745	0.217623	0.0655825	0.819336	0.278773	0.346481	0.329453	0.367598	0.623877	0.538242	0.810972	0.253038	0.284783	-0.0178471
PVP01_0603600	conserved Plasmodium protein	4	668	0.511046	0.600644	0.878599	0.959005	0.910091	0.359819	0.263058	0.450775		PVP01_0607000	schizont egress antigen-1	5	5206	0.154443	0.00493068	0.866396	0.152072	0.345933	0.22837	0.282308	0.591086	0.554892	0.742286	0.103925	0.664673	0.22559
PVP01_0719100	conserved Plasmodium protein	1	1613	0.465096	0.596799	0.945061	0.940182	0.948189	0.380796	0.214883	0.416367		PVP01_0602600	phosphomannomutase	8	733	0.227831	-0.0247438	0.80291	0.319105	0.444388	0.290756	0.486623	0.566214	0.521413	0.78696	0.293509	0.30225	-0.101845
PVP01_1136900	leucine-rich repeat protein	8	4717	0.522493	0.617992	0.925388	0.926331	0.93338	0.341972	0.208774	0.429961		PVP01_1269400	splicing factor 3A subunit 1	1	1883	0.118573	-0.0677124	0.880072	0.1787	0.37224	0.235674	0.348326	0.546087	0.551606	0.919899	0.164263	0.552811	0.113805
PVP01_0728100	G2 protein	2	820	0.607089	0.64246	0.865496	0.763903	0.775506	0.444671	0.298125	0.506644		PVP01_0612100	conserved Plasmodium protein	1	5237	0.234912	0.0100591	0.798388	0.297827	0.440132	0.259932	0.4548	0.490132	0.590867	0.904368	0.176169	0.324021	-0.0679914
PVP01_1440900	glideosome-associated protein 45	1	581	0.520814	0.612018	0.862957	0.937797	0.877319	0.368686	0.266281	0.457829		PVP01_0827900	26S proteasome regulatory subunit RPN12	1	911	0.324618	0.0654765	0.835637	0.100942	0.629114	0.430607	0.500167	0.445453	0.440589	0.788744	0.0794339	0.334506	-0.0636028
PVP01_1004900	conserved Plasmodium protein	9	870	0.497672	0.590828	0.985925	0.951706	0.97021	0.324882	0.179865	0.394666		PVP01_1202100	P-loop containing nucleoside triphosphate hydrolase	1	6950	0.203532	0.0139938	0.819986	0.278963	0.403881	0.304991	0.401403	0.549611	0.569967	0.886244	0.23563	0.307805	-0.0663437
PVP01_0505800	folate transporter 1	4	1490	0.722885	0.774938	0.302858	0.431177	0.284188	0.822222	0.792894	0.762018		PVP01_1453900	conserved Plasmodium protein	9	5662	0.191375	-0.0862792	0.912422	0.232221	0.415773	0.281006	0.404464	0.556595	0.533645	0.879039	0.215917	0.376767	-0.00450683
PVP01_0930300	phosphatidylinositol-4-phosphate 5-kinase	1	3023	0.475843	0.609516	0.948444	0.915357	0.929941	0.37196	0.225134	0.395492		PVP01_0111700	conserved Plasmodium protein	1	485	0.275831	0.414666	0.344891	0.503648	0.335979	0.266182	0.367538	0.615442	0.457525	0.125498	0.814663	0.144082	0.234177
PVP01_0947800	tubulin--tyrosine ligase	1	8831	0.489088	0.62225	0.889668	0.965286	0.949156	0.335639	0.201551	0.416312		PVP01_1253100	conserved Plasmodium protein	1	2717	0.21155	-0.0704536	0.785008	0.28789	0.411521	0.294387	0.447017	0.603261	0.523029	0.810262	0.374018	0.296507	-0.078341
PVP01_1118800	bifunctional methylenetetrahydrofolate dehydrogenase/cyclohydrolase	1	1844	0.787219	0.710623	0.261368	0.321209	0.188033	0.878693	0.871913	0.828081		PVP01_1432700	conserved Plasmodium protein	3	3111	0.202248	-0.107981	0.874611	0.239266	0.423731	0.2808	0.412462	0.580573	0.52933	0.858691	0.240419	0.382125	-0.0292591
PVP01_0714500	thioredoxin 3	5	535	0.606243	0.593184	0.764349	0.830414	0.76822	0.406595	0.345583	0.532003		PVP01_0318000	ubiquitin C-terminal hydrolase	1	2687	0.188924	-0.0589693	0.808549	0.27778	0.460508	0.255832	0.433043	0.554653	0.50613	0.839929	0.345348	0.323082	-0.0500784
PVP01_1214100	ras-related protein Rab-11B	5	685	0.509496	0.63206	0.787049	0.856627	0.862593	0.394116	0.313255	0.489319		PVP01_1240000	conserved Plasmodium protein	1	2978	-0.037413	0.114113	0.757804	0.221275	0.199894	0.0292939	0.155988	0.666353	0.673591	0.642533	0.150563	0.876708	0.43357
PVP01_1117600	inositol-polyphosphate 5-phosphatase	1	2462	0.542046	0.60531	0.870992	0.840794	0.823587	0.409792	0.29151	0.459187		PVP01_1108700	50S ribosomal protein L9%2C mitochondrial	2	745	0.171625	-0.0287091	0.841735	0.253617	0.384014	0.335963	0.407869	0.646136	0.48656	0.79489	0.317146	0.316634	-0.045691
PVP01_0709600	conserved Plasmodium protein	2	2938	0.724403	0.78024	0.275988	0.393457	0.26618	0.820701	0.813606	0.766797		PVP01_0705200	leucine-rich repeat protein	1	1244	0.657413	0.273111	0.453833	0.349565	0.870088	0.282836	0.853194	0.268692	0.388303	0.424363	0.045356	0.0811407	-0.0678522
PVP01_1327200	conserved Plasmodium protein	1	1175	0.456267	0.58253	0.929313	0.978872	0.979859	0.326622	0.195196	0.386773		PVP01_1458300	conserved Plasmodium protein	3	6744	0.194956	-0.0158692	0.822787	0.242331	0.410449	0.336742	0.43834	0.593049	0.517713	0.838105	0.27909	0.288366	-0.0664896
PVP01_1437800	formin 2	1	8561	0.522424	0.657972	0.798201	0.867705	0.853875	0.354152	0.2946	0.450896		PVP01_0826000	conserved Plasmodium protein	1	1268	0.203304	-0.011156	0.870073	0.240468	0.376563	0.317031	0.38071	0.584657	0.541333	0.876187	0.178173	0.352727	-0.0309214
PVP01_1012800	conserved Plasmodium protein	8	4633	0.751915	0.737953	0.23059	0.30053	0.185797	0.907654	0.855408	0.82586		PVP01_0826400	conserved Plasmodium protein	7	2117	0.0901352	0.334193	0.613397	0.193371	0.321019	0.0482003	0.231089	0.666456	0.632923	0.444463	-0.00763175	0.868298	0.438854
PVP01_1320100	CPW-WPC family protein	9	1121	0.449681	0.576712	0.956612	0.967183	1	0.309712	0.15973	0.375667		PVP01_1346400	zinc finger protein	1	1646	0.819049	0.588365	0.25176	0.500954	0.638295	0.287014	0.723639	0.339522	0.437883	-0.00413129	0.0792563	0.102789	0.104076
PVP01_1121800	transportin	1	3416	0.776533	0.72705	0.306847	0.388408	0.26326	0.758558	0.807176	0.767376		PVP01_0810300	DNA2/NAM7 helicase	1	5255	0.229912	-0.0103451	0.859792	0.166738	0.553817	0.326164	0.470482	0.484857	0.489745	0.789552	0.171006	0.34868	-0.0153181
PVP01_1262500	serine/threonine protein kinase	2	4579	0.480814	0.594397	0.853949	0.928367	0.91203	0.363398	0.229623	0.430509		PVP01_0527500	conserved Plasmodium protein	1	3725	0.214276	0.036705	0.838499	0.232175	0.430466	0.32536	0.397736	0.52768	0.559594	0.89456	0.156201	0.315816	-0.0642814
PVP01_0941700	conserved Plasmodium protein	1	9137	0.476113	0.588746	0.877571	0.954282	0.936012	0.327605	0.219262	0.403965		PVP01_1004100	conserved Plasmodium protein	1	5492	0.202667	-0.0271231	0.854647	0.213892	0.474242	0.289304	0.426749	0.482751	0.554005	0.919427	0.138804	0.368968	-0.0364602
PVP01_1332300	conserved Plasmodium protein	1	9005	0.516956	0.640031	0.722844	0.808767	0.756255	0.461474	0.383375	0.483786		PVP01_1441000	conserved Plasmodium protein	7	947	0.202902	-0.0530496	0.838656	0.260266	0.387751	0.292608	0.413935	0.546405	0.55242	0.894355	0.220687	0.360218	-0.0577674
PVP01_1024300	conserved Plasmodium protein	8	1183	0.449436	0.559283	0.976526	0.96991	0.978999	0.312972	0.156435	0.367832		PVP01_1414100	methionyl-tRNA formyltransferase	1	2039	0.28295	0.36822	0.381901	0.435968	0.41419	0.27801	0.396896	0.637685	0.444848	0.179194	0.802119	0.0996338	0.134783
PVP01_0835700	1-cys-glutaredoxin-like protein-1	3	504	0.574857	0.573747	0.864203	0.802425	0.797265	0.388656	0.306264	0.462881		PVP01_1257900	conserved Plasmodium protein	7	2510	0.220298	-0.0525011	0.890932	0.273396	0.416916	0.250753	0.434563	0.474256	0.537693	0.833495	0.259398	0.294752	0.0217653
PVP01_0510800	inner membrane complex protein 1i	1	1886	0.44899	0.5586	0.978651	0.964726	0.98293	0.307872	0.147781	0.369081		PVP01_1003800	SNARE protein	2	676	0.17422	0.000624239	0.855546	0.228295	0.419432	0.352029	0.370967	0.589804	0.497716	0.830628	0.290702	0.311904	-0.0667066
PVP01_1024400	asparagine--tRNA ligase	1	2255	0.439579	0.551002	0.969107	0.963427	0.976598	0.324636	0.161459	0.364588		PVP01_1463300	hypothetical protein	4	4715	0.173366	-0.0519039	0.871086	0.15477	0.405334	0.242695	0.376118	0.546959	0.528114	0.889797	0.10226	0.504891	0.107402
PVP01_1243800	conserved Plasmodium protein	1	968	0.533546	0.581521	0.84937	0.844393	0.818699	0.37313	0.284451	0.458371		PVP01_1203200	glycerol kinase	1	1505	0.232742	-0.0182671	0.822947	0.220615	0.49748	0.358369	0.432694	0.53636	0.42639	0.684569	0.345015	0.304419	0.00755039
PVP01_0704100	autophagy-related protein 3	9	948	0.69629	0.735726	0.292113	0.336906	0.244233	0.842309	0.818068	0.771375		PVP01_1415700	ubiquitin-like protein	2	571	0.194851	0.0534472	0.783805	0.211238	0.549623	0.303931	0.47634	0.433568	0.545479	0.886266	0.177472	0.30152	-0.0686651
PVP01_1023500	topoisomerase I	1	2795	0.460479	0.575425	0.836391	0.922584	0.874388	0.372681	0.262232	0.418348		PVP01_1010900	multidrug resistance protein 1	1	4394	0.237718	-0.0111996	0.840252	0.230196	0.390864	0.262131	0.401432	0.563459	0.513423	0.871296	0.229426	0.31894	-0.000720884
PVP01_0917100	folate transporter 2	1	1355	0.458687	0.606767	0.860385	0.93923	0.924586	0.300623	0.216301	0.381202		PVP01_0508300	conserved Plasmodium protein	1	2831	0.200997	-0.0723602	0.876644	0.204782	0.426918	0.272817	0.436804	0.536518	0.502215	0.856817	0.183104	0.395032	0.022257
PVP01_0516700	BEM46-like protein	9	895	0.508543	0.584523	0.902788	0.845991	0.86383	0.334105	0.219823	0.415463		PVP01_0521900	coatomer subunit zeta	1	626	0.229355	-0.0769854	0.853217	0.246682	0.392973	0.248041	0.409736	0.540397	0.529975	0.88966	0.198647	0.37718	0.00168892
PVP01_1419200	conserved Plasmodium protein	1	4568	0.438676	0.581876	0.892392	0.935764	0.923353	0.321223	0.194229	0.383574		PVP01_1143800	RNA-binding protein	1	2399	0.125353	-0.0608875	0.884879	0.181616	0.380477	0.23635	0.348479	0.565988	0.544534	0.86454	0.152207	0.513896	0.10166
PVP01_1008500	conserved Plasmodium protein	1	1556	0.422057	0.554267	0.91309	0.949729	0.951	0.310316	0.173576	0.373957		PVP01_1223400	conserved Plasmodium protein	1	1193	0.227133	-0.0505762	0.834687	0.24315	0.464491	0.252323	0.511172	0.504252	0.545489	0.869573	0.145788	0.351196	-0.0608938
PVP01_0520300	50S ribosomal protein L10	1	875	0.477573	0.572591	0.837934	0.81965	0.84833	0.392802	0.276896	0.415359		PVP01_1341100	conserved Plasmodium protein	1	6194	0.246411	-0.0752869	0.865109	0.215846	0.464386	0.258514	0.462465	0.490539	0.51941	0.882339	0.111726	0.401298	-0.00610396
PVP01_1315100	conserved Plasmodium protein	3	864	0.48406	0.553909	0.88354	0.871717	0.862102	0.36119	0.202222	0.41886		PVP01_1030500	actin-depolymerizing factor 1	2	367	0.180394	-0.0750205	0.876706	0.208058	0.41413	0.29558	0.415495	0.56074	0.513011	0.869812	0.194334	0.382088	-0.00697186
PVP01_0514700	conserved Plasmodium protein	2	1063	0.449068	0.586648	0.806096	0.866012	0.855264	0.358489	0.272146	0.3986		PVP01_0517800	protein kinase c inhibitor-like protein	6	552	0.0529244	0.00121989	0.822575	0.196753	0.261985	0.161884	0.234004	0.630587	0.613414	0.744984	0.109158	0.740821	0.254705
PVP01_1328800	conserved Plasmodium protein	1	4817	0.526381	0.585044	0.822544	0.776081	0.812708	0.351083	0.262507	0.437391		PVP01_1267900	DEAD/DEAH box helicase	5	7315	0.21329	-0.114973	0.844398	0.20191	0.458847	0.291856	0.441469	0.482281	0.487972	0.938557	0.176782	0.397084	0.00352564
PVP01_0306100	ribosomal protein L25	5	853	0.501476	0.576772	0.810205	0.879174	0.844579	0.316376	0.227521	0.409349		PVP01_0506600	SET domain protein	1	6152	0.191197	-0.0725657	0.871603	0.218115	0.392021	0.294115	0.382119	0.574048	0.53957	0.892269	0.203709	0.369145	-0.0347795
PVP01_1116300	conserved Plasmodium protein	2	1927	0.770372	0.713009	0.0946705	0.205587	0.0514292	0.918521	0.939581	0.857699		PVP01_1011500	conserved Plasmodium protein	4	26825	0.139601	-0.094006	0.894627	0.210826	0.386428	0.256956	0.362901	0.564438	0.546937	0.886373	0.229626	0.41703	0.0119307
PVP01_0911600	conserved Plasmodium protein	7	623	0.477506	0.606552	0.747928	0.792996	0.810987	0.377214	0.278826	0.455017		PVP01_1267500	oocyst rupture protein 2	1	3731	0.11139	-0.0658522	0.877384	0.193427	0.360908	0.233775	0.332209	0.555396	0.566543	0.885723	0.135375	0.534404	0.0924088
PVP01_1022800	stearoyl-CoA desaturase	2	2809	0.714897	0.582498	0.313549	0.345163	0.228606	0.802641	0.807518	0.748065		PVP01_1213300	inner membrane complex suture component	1	1523	0.249578	0.0682707	0.742517	0.268014	0.443659	0.295528	0.432947	0.478327	0.584495	0.82063	0.249489	0.277282	-0.098327
PVP01_0100200	PIR protein	3	1518	0.643863	0.690297	0.238325	0.363916	0.269311	0.800372	0.749556	0.767237		PVP01_1253600	conserved Plasmodium protein	1	5558	0.118881	-0.0610904	0.922196	0.163694	0.376072	0.239486	0.339327	0.567605	0.527143	0.838327	0.139865	0.52116	0.117632
PVP01_1226100	conserved Plasmodium protein	3	1119	0.46716	0.581893	0.770078	0.812069	0.787749	0.380172	0.281529	0.424417		PVP01_1132600	TRAP-like protein	1	4538	0.214662	-0.0898191	0.872143	0.212368	0.416005	0.262245	0.417768	0.561215	0.519721	0.865639	0.168364	0.387723	-0.000805168
PVP01_1344300	rRNA biogenesis protein RRP5	1	1364	0.71516	0.729625	0.177536	0.27888	0.168404	0.830428	0.826162	0.777147		PVP01_1248400	spindle assembly abnormal protein 4	4	4319	0.171795	-0.110434	0.870203	0.204395	0.427566	0.236737	0.399517	0.528846	0.537593	0.852136	0.170486	0.474534	0.0426877
PVP01_1417600	conserved Plasmodium protein	3	1905	0.423967	0.538669	0.93451	0.872876	0.913103	0.297906	0.161687	0.353767		PVP01_0106100	ATP synthase lipid-binding protein%2C mitochondrial precursor	4	494	0.0847589	0.0383206	0.907317	0.139102	0.340646	0.180583	0.287931	0.573406	0.564287	0.795392	0.095369	0.606277	0.188974
PVP01_1426200	conserved Plasmodium protein	6	441	0.450201	0.545925	0.929297	0.870235	0.883558	0.304462	0.156177	0.356337		PVP01_0516400	Plasmodium exported protein (PHIST)	2	925	-0.0180251	0.351664	0.522985	0.347839	0.126976	-0.0113074	0.0939629	0.690059	0.736604	0.327299	0.0862971	0.979131	0.565603
PVP01_1417700	protein transport protein SEC20	7	875	0.431542	0.550656	0.895666	0.805584	0.850404	0.373045	0.207423	0.376612		PVP01_1030900	merozoite surface protein 3	1	1124	0.197994	-0.0797678	0.87874	0.208578	0.412829	0.261651	0.409414	0.518307	0.524137	0.884798	0.153482	0.405339	0.0228904
PVP01_1433400	adrenodoxin-type ferredoxin	5	472	0.447493	0.517073	0.849519	0.917856	0.873697	0.323573	0.177493	0.379985		PVP01_1411700	RNA-binding protein	1	476	0.470916	0.0818499	0.813716	0.293857	0.513996	0.364975	0.494254	0.421737	0.411716	0.537892	0.284154	0.112727	-0.00346617
PVP01_0318500	conserved Plasmodium protein	1	1658	0.399282	0.495175	0.902145	0.941797	0.953106	0.299543	0.146189	0.336959		PVP01_1334800	conserved Plasmodium protein	1	2378	0.184764	-0.0918614	0.881703	0.198236	0.438659	0.288204	0.423446	0.517369	0.512164	0.881278	0.176346	0.393889	-0.0117755
PVP01_1212300	sporozoite protein essential for cell traversal	5	721	0.571809	0.562181	0.815994	0.682941	0.703901	0.408887	0.252388	0.474157		PVP01_0622700	conserved Plasmodium protein	9	1089	0.123467	0.0886049	0.832137	0.222126	0.321045	0.23958	0.30157	0.636644	0.535697	0.718441	0.473433	0.279586	0.0199929
PVP01_1342300	pentatricopeptide repeat domain-containing protein	1	1826	0.706473	0.676686	0.215838	0.282843	0.22099	0.756477	0.80016	0.785264		PVP01_0618400	conserved Plasmodium protein	3	366	0.122169	0.216061	0.655935	0.231769	0.136605	0.147374	0.123409	0.710853	0.636257	0.457284	0.0464471	0.890108	0.416104
PVP01_0930500	major facilitator superfamily-related transporter	1	1715	0.468123	0.587739	0.69268	0.812209	0.761855	0.364474	0.318195	0.425823		PVP01_1423100	histone H2B variant	1	371	0.270832	-0.0429231	0.808729	0.225	0.512128	0.25879	0.57855	0.507646	0.472523	0.815966	0.117275	0.333426	-0.0716588
PVP01_1456900	acyl-CoA synthetase	1	2258	0.44471	0.537791	0.815085	0.917278	0.894058	0.254986	0.153724	0.356238		PVP01_1218800	conserved Plasmodium protein	1	1994	0.169431	-0.0742009	0.879007	0.177508	0.457669	0.285779	0.403895	0.52136	0.505368	0.897041	0.183638	0.38633	-0.0124539
PVP01_1006600	ubiquitin carboxyl-terminal hydrolase 14	2	1771	0.413884	0.517066	0.894368	0.903747	0.911398	0.262046	0.129811	0.335305		PVP01_0829500	trafficking protein particle complex subunit 4	2	439	0.178699	-0.0859076	0.872505	0.22669	0.400204	0.274664	0.400126	0.522884	0.539885	0.899375	0.166532	0.398926	-0.0153735
PVP01_0524100	Plasmodium exported protein (PHIST)	2	712	0.444191	0.543447	0.756718	0.825051	0.770553	0.355896	0.264603	0.37698		PVP01_0938200	conserved Plasmodium protein	2	5812	0.138171	-0.0566224	0.878097	0.16733	0.357637	0.217213	0.316292	0.565453	0.536574	0.855249	0.13372	0.532408	0.132636
PVP01_0421300	conserved Plasmodium protein	9	1650	0.385533	0.522299	0.84385	0.944035	0.91281	0.253633	0.127141	0.317095		PVP01_0715400	merozoite organizing protein	1	5669	0.114655	0.0669764	0.689428	0.251094	0.327273	0.178746	0.306783	0.610709	0.652667	0.846015	0.107481	0.585502	0.0368215
PVP01_1203900	AP2 domain transcription factor AP2-O4	1	2363	0.415717	0.533542	0.89411	0.884229	0.905482	0.21635	0.113664	0.312481		PVP01_0914100	UDP-galactose transporter	1	1034	0.748632	0.443387	0.159425	0.648241	0.760391	0.382313	0.817725	0.228769	0.434138	0.0396911	0.30617	-0.11287	-0.0826172
PVP01_1314400	ribonuclease H2 subunit B	1	1034	0.645164	0.667032	0.205533	0.271368	0.162871	0.817503	0.771254	0.734068		PVP01_0211200	conserved Plasmodium protein	7	5033	0.163998	-0.0918556	0.853156	0.281067	0.387671	0.21649	0.411753	0.542613	0.553618	0.871282	0.29995	0.326222	-0.0466426
PVP01_1225400	myosin C	4	5975	0.388969	0.556452	0.758427	0.854801	0.864814	0.284668	0.195455	0.355412		PVP01_1319800	conserved Plasmodium protein	1	629	0.147119	0.275543	0.385918	0.452466	0.16872	0.109594	0.210152	0.840433	0.615604	0.267279	0.660799	0.446393	0.18832
PVP01_1105400	signal recognition particle receptor subunit alpha	1	1808	0.418477	0.561544	0.850501	0.851401	0.882125	0.230718	0.137749	0.325413		PVP01_1462300	conserved Plasmodium protein	1	3545	0.284837	-0.0773125	0.896575	0.201877	0.495107	0.280411	0.473128	0.416289	0.472264	0.858501	0.134348	0.341047	-0.00886639
PVP01_0921900	tyrosine kinase-like protein	2	4627	0.453893	0.552558	0.82988	0.703602	0.718061	0.348556	0.243684	0.36249		PVP01_1008400	G-protein coupled receptor	1	1409	0.264895	-0.0775171	0.875039	0.186062	0.398784	0.32842	0.401544	0.5463	0.480348	0.81391	0.13907	0.394815	0.0117413
PVP01_0707700	GDP-fucose protein O-fucosyltransferase 2	2	1444	0.481191	0.522191	0.766106	0.755874	0.802181	0.279854	0.190631	0.408363		PVP01_1255000	rhoptry neck protein 2	1	6656	0.14284	-0.00826052	0.804212	0.232554	0.361861	0.274064	0.3739	0.579056	0.56347	0.824421	0.3031	0.347383	-0.0356271
PVP01_1334400	atypical protein kinase%2C ABC-1 family	5	7261	0.385263	0.541147	0.763626	0.82684	0.854766	0.278772	0.176134	0.354693		PVP01_0707500	conserved Plasmodium protein	5	2371	0.0678588	0.40013	0.628237	0.220182	0.127361	-0.0862773	0.105815	0.660293	0.635432	0.463507	0.197314	0.826865	0.512054
PVP01_1427900	sporozoite surface protein 3	1	1346	0.435217	0.5284	0.871073	0.778324	0.82357	0.266051	0.132031	0.341525		PVP01_0803600	U5 small nuclear ribonuclear protein	1	3743	0.00378652	0.389318	0.488571	0.296832	0.174771	0.0221106	0.152554	0.724702	0.667354	0.293987	0.101452	0.931739	0.510107
PVP01_0939300	conserved Plasmodium protein	1	440	0.67315	0.671079	0.0908559	0.184089	0.0647284	0.828757	0.880126	0.781265		PVP01_0939600	beta-catenin-like protein 1	3	1566	0.189464	-0.0584477	0.881236	0.206019	0.408511	0.323326	0.406832	0.542065	0.527414	0.884526	0.141891	0.358716	-0.057908
PVP01_0320600	kinesin-19	1	6878	0.377989	0.504688	0.803948	0.858184	0.848899	0.266626	0.171225	0.317041		PVP01_1337300	GTP-binding protein	1	1712	0.227438	-0.0747505	0.855837	0.194149	0.512445	0.314188	0.498944	0.474759	0.49554	0.832738	0.126046	0.354302	-0.0597344
PVP01_1145300	conserved Plasmodium protein	2	6982	0.369374	0.464598	0.839063	0.904316	0.907204	0.239659	0.12307	0.289292		PVP01_0216200	conserved Plasmodium protein	1	9377	0.111228	-0.0402722	0.838465	0.210015	0.347028	0.237742	0.326263	0.542518	0.582263	0.9254	0.154664	0.479738	0.0351475
PVP01_1454300	conserved Plasmodium protein	1	2603	0.381274	0.443417	0.827295	0.864767	0.861178	0.274811	0.117247	0.326115		PVP01_1116100	splicing factor 3B subunit 5	4	263	0.189382	-0.0515465	0.85877	0.207379	0.470764	0.363733	0.42881	0.491912	0.514355	0.832471	0.165189	0.346127	-0.0679284
PVP01_0828100	E3 ubiquitin-protein ligase	1	2210	0.644987	0.650476	0.0675197	0.241822	0.0922272	0.772485	0.814631	0.740438		PVP01_0525200	Plasmodium exported protein (PHIST)	2	877	0.170093	-0.00844576	0.849607	0.20041	0.353894	0.249949	0.350455	0.564881	0.519315	0.875805	0.218137	0.345589	0.0593822
PVP01_0937100	conserved Plasmodium protein	5	2335	0.436511	0.414345	0.819424	0.745908	0.764377	0.29751	0.195319	0.331506		PVP01_0703500	nucleoporin NUP100/NSP100	3	6255	0.26294	-0.0292201	0.870211	0.308498	0.356289	0.280577	0.394887	0.536692	0.503427	0.753011	0.275814	0.24458	-0.0101374
PVP01_0004960	PIR protein	2	1573	0.41589	0.469193	0.828371	0.679445	0.719796	0.324602	0.197655	0.339341		PVP01_0734200	Plasmodium exported protein	2	1201	0.181772	-0.0144061	0.863819	0.119767	0.383243	0.233757	0.323962	0.536825	0.528123	0.823588	0.0778875	0.537895	0.150087
PVP01_0921300	conserved Plasmodium protein	1	3602	0.375673	0.468618	0.726763	0.803594	0.770204	0.274229	0.206565	0.322067		PVP01_1309700	general transcription factor 3C polypeptide 5	2	3130	0.173007	-0.0293816	0.871788	0.175035	0.426096	0.315447	0.41075	0.553716	0.499794	0.889453	0.170815	0.344374	-0.0546806
PVP01_0616400	conserved Plasmodium protein	1	2048	0.292717	0.479362	0.783604	0.867544	0.894278	0.237361	0.110611	0.267091		PVP01_1146800	ATP-dependant RNA helicase	2	4153	0.177429	-0.0720924	0.838039	0.250904	0.398674	0.260339	0.408428	0.546951	0.5637	0.908205	0.198031	0.343404	-0.0759982
PVP01_0204400	chromatin assembly factor 1 protein WD40 domain	1	1343	0.647085	0.631456	0.0719069	0.18726	0.0489287	0.808265	0.784896	0.72414		PVP01_1009900	karyopherin beta	1	3374	0.162147	-0.0899655	0.885052	0.196407	0.394328	0.295147	0.386689	0.557046	0.505293	0.872917	0.187519	0.395257	-0.00229888
PVP01_0806200	conserved Plasmodium protein	1	863	0.375237	0.481571	0.848569	0.816962	0.825905	0.174341	0.0885582	0.2551		PVP01_1022300	EKC/KEOPS complex subunit CGI121	4	539	0.0709855	0.0506374	0.80612	0.167998	0.349644	0.185236	0.289018	0.684343	0.606404	0.721707	0.116838	0.576745	0.11503
PVP01_0511300	serine/threonine protein kinase VPS15	4	3626	0.331008	0.44027	0.837346	0.84011	0.877074	0.196482	0.0760215	0.266873		PVP01_0818300	cyclic amine resistance locus protein	5	3709	0.178216	-0.0873255	0.841481	0.221045	0.385603	0.27008	0.381808	0.594886	0.535513	0.876059	0.259756	0.336208	-0.0595509
PVP01_0004340	PIR protein	3	1386	0.343188	0.400605	0.851198	0.804024	0.805007	0.275431	0.0890349	0.27917		PVP01_0619000	ubiquitin-conjugating enzyme E2	5	571	0.0191466	0.0560035	0.772413	0.213033	0.291911	0.104627	0.270208	0.576814	0.652911	0.828386	0.137871	0.630627	0.178902
PVP01_1433700	conserved Plasmodium protein	5	733	0.341803	0.407382	0.842224	0.772941	0.786292	0.258002	0.103443	0.276788		PVP01_0836700	spindle pole body protein	1	5882	0.117347	-0.0647403	0.865215	0.179886	0.348278	0.233481	0.332996	0.555896	0.535388	0.896154	0.221875	0.440474	0.0686082
PVP01_0806300	phosducin-like protein	1	581	0.365668	0.425201	0.868921	0.725838	0.785221	0.226184	0.107919	0.263095		PVP01_1333500	conserved Plasmodium protein	1	4880	0.138416	-0.00937061	0.861096	0.12706	0.393718	0.280468	0.318309	0.527894	0.548685	0.857656	0.110425	0.5073	0.0681348
PVP01_0117400	serine/threonine protein phosphatase 2B catalytic subunit A	2	1693	0.329265	0.488519	0.767392	0.820902	0.836753	0.161095	0.104069	0.249245		PVP01_0812600	phosphoglucomutase	1	1781	0.0863262	0.332534	0.386278	0.463824	0.0118202	-0.0296209	0.0638714	0.887361	0.634341	0.123614	0.512395	0.717508	0.535448
PVP01_1342600	conserved Plasmodium protein	1	3467	0.293329	0.43624	0.824006	0.85526	0.88123	0.178632	0.0322487	0.232944		PVP01_1218600	conserved Plasmodium protein	3	1377	0.235012	-0.0539974	0.83038	0.193912	0.377918	0.350822	0.396032	0.552303	0.489787	0.832168	0.198127	0.370449	-0.0475813
PVP01_0407100	conserved Plasmodium protein	1	1700	0.315829	0.396844	0.754163	0.805189	0.772963	0.263438	0.140832	0.259131		PVP01_0616100	ookinete surface protein Pvs25	1	659	1	0.389495	0.269355	0.585573	0.679855	0.301317	0.787374	0.20919	0.447472	0.165634	-0.0417116	-0.00152715	-0.068256
PVP01_0820300	conserved Plasmodium protein	1	893	0.349982	0.393456	0.84625	0.740995	0.800941	0.168737	0.0309833	0.237985		PVP01_1461000	double C2-like domain-containing protein	5	5491	0.167538	-0.0857313	0.874858	0.164502	0.390615	0.25557	0.363402	0.536571	0.514452	0.868633	0.139065	0.471903	0.0622033
PVP01_0934600	RNA (uracil-5-)methyltransferase	2	2509	0.236089	0.363128	0.839758	0.905184	0.912674	0.126676	-0.0189812	0.176878		PVP01_0205100	conserved Plasmodium protein	6	495	0.213975	-0.0972506	0.847791	0.169827	0.391827	0.3178	0.384918	0.607853	0.454709	0.803448	0.286884	0.348883	-0.0074749
PVP01_0114800	serine/threonine protein kinase%2C FIKK family	2	4267	0.27273	0.398228	0.72001	0.75714	0.805662	0.143881	0.0451095	0.23769		PVP01_1022600	conserved Plasmodium protein	1	1661	0.15773	0.0359754	0.839223	0.135276	0.551886	0.396529	0.367284	0.455836	0.483094	0.824603	0.215644	0.30909	-0.0501945
PVP01_0805000	conserved Plasmodium protein	2	940	0.63263	0.590814	-0.0653744	0.0284737	-0.109453	0.73964	0.81619	0.673212		PVP01_1210600	heat shock protein 110	1	2786	0.198512	-0.110189	0.875754	0.208505	0.416891	0.263462	0.41585	0.507625	0.510055	0.866985	0.147234	0.413769	0.00725186
PVP01_1103700	conserved Plasmodium protein	6	783	0.267706	0.342382	0.739174	0.772642	0.824143	0.101458	0.0163015	0.182286		PVP01_0320000	3-demethylubiquinone-9 3-methyltransferase	2	1180	0.333887	0.350689	0.259897	0.519812	0.352447	0.261643	0.382876	0.554621	0.446753	0.0931223	0.829082	0.111296	0.223442
PVP01_1138200	SNARE associated Golgi protein	3	870	0.24014	0.33795	0.695204	0.812016	0.824054	0.107131	0.0197033	0.19537		PVP01_0423600	Plasmodium exported protein (PHIST)	2	1078	0.13557	-0.0172629	0.869138	0.18009	0.396824	0.334428	0.342063	0.544356	0.524991	0.893011	0.195603	0.353472	-0.0337712
PVP01_0912800	conserved Plasmodium protein	4	206	0.215681	0.319708	0.842191	0.804551	0.852817	0.0896837	-0.0515376	0.138752		PVP01_1220800	conserved Plasmodium protein	2	3769	0.172974	-0.0844991	0.868362	0.164335	0.463436	0.277019	0.451256	0.507367	0.483089	0.872744	0.15155	0.393559	-0.0061049
PVP01_1271000	early transcribed membrane protein	1	527	0.214108	0.289102	0.852831	0.726475	0.780553	0.111518	-0.0223801	0.112851		PVP01_1227700	conserved Apicomplexan protein	1	1646	0.188223	-0.0217332	0.868195	0.171658	0.402305	0.294119	0.407627	0.53857	0.503583	0.871971	0.149915	0.349583	-0.0110487
PVP01_0615900	calmodulin	1	710	0.169775	0.246417	0.765497	0.763183	0.813442	0.0465456	-0.0834122	0.106535		PVP01_0119300	Plasmodium exported protein	2	670	0.223079	-0.0154704	0.766091	0.155256	0.557102	0.416275	0.419627	0.383876	0.435899	0.907214	0.207551	0.297416	-0.0437279
													PVP01_0210800	parasite-infected erythrocyte surface protein	1	1508	0.366616	0.00722533	0.742144	0.198782	0.540954	0.238498	0.479786	0.382521	0.484161	0.802949	0.0923493	0.314186	0.0591029
													PVP01_1345800	conserved Plasmodium protein	9	1336	0.186855	-0.096878	0.877346	0.190933	0.415531	0.272464	0.397962	0.507885	0.511539	0.879939	0.146919	0.405966	0.0120824
													PVP01_0113300	ATP-dependent RNA helicase DHH1	1	3785	0.177663	0.459463	0.410542	0.514769	0.153776	0.0356499	0.200612	0.805749	0.647811	0.174683	0.577177	0.375901	0.173065
													PVP01_0941400	conserved Plasmodium protein	1	8105	0.0568003	0.0452981	0.82073	0.199219	0.265636	0.138518	0.247179	0.636527	0.619657	0.804649	0.127444	0.613079	0.132088
													PVP01_0415900	transmission-blocking target antigen s230 paralog	1	6647	0.101863	-0.0841718	0.792648	0.191889	0.338602	0.484813	0.296796	0.45226	0.465235	0.812021	0.20944	0.417066	0.227869
													PVP01_1439600	conserved Plasmodium protein	9	2187	0.194871	-0.101447	0.86934	0.212115	0.423318	0.274176	0.424238	0.497855	0.529577	0.889654	0.124329	0.39212	-0.0285825
													PVP01_1339900	aldo-keto reductase	1	3368	0.169116	-0.0455897	0.880033	0.161249	0.393436	0.300089	0.355514	0.558121	0.492722	0.877773	0.187728	0.372818	-0.00221866
													PVP01_0808100	26S protease regulatory subunit 4	2	1342	0.144444	-0.0489145	0.865123	0.193179	0.365915	0.306414	0.363779	0.609721	0.482085	0.853477	0.24046	0.35093	-0.0270424
													PVP01_0212500	dolichyl-diphosphooligosaccharide--protein glycosyltransferase subunit DAD1	3	321	0.169508	-0.0790822	0.865094	0.192282	0.43554	0.277027	0.404752	0.478934	0.523309	0.890026	0.152149	0.396483	-0.00715164
													PVP01_0116000	conserved Plasmodium protein	2	15403	0.104692	0.0203168	0.812839	0.189271	0.279491	0.197498	0.277349	0.651813	0.538687	0.817641	0.343805	0.437742	0.0261434
													PVP01_0210400	ubiquitin carboxyl-terminal hydrolase 1	3	11085	0.202379	-0.0946372	0.886641	0.209096	0.437085	0.253918	0.420463	0.464677	0.528653	0.894285	0.132573	0.373722	-0.0126821
													PVP01_0817100	conserved Plasmodium protein	1	4235	0.0821255	-0.0236634	0.772973	0.249176	0.323913	0.194457	0.312482	0.572564	0.62143	0.87235	0.22974	0.471214	0.0173408
													PVP01_0210600	conserved Plasmodium membrane protein	2	2368	0.13006	-0.0427317	0.871073	0.181973	0.398487	0.333418	0.3466	0.533739	0.521967	0.889084	0.198859	0.363903	-0.0340099
													PVP01_0308000	perforin-like protein 1	8	2524	0.19646	-0.0709489	0.86939	0.175873	0.42584	0.29058	0.397177	0.498473	0.511262	0.852859	0.150276	0.397525	-0.0027697
													PVP01_0908600	AP2 domain transcription factor	2	6061	0.212776	-0.140206	0.903221	0.244431	0.426549	0.216687	0.439137	0.496727	0.531006	0.860863	0.165375	0.358467	-0.0244812
													PVP01_0214000	conserved Plasmodium protein	1	740	0.0754163	0.277429	0.558986	0.281396	0.128955	-0.04126	0.122391	0.674866	0.652664	0.380935	0.0529752	0.928348	0.596683
													PVP01_0414400	conserved Plasmodium protein	1	3518	0.175609	0.0131765	0.872178	0.0989031	0.532338	0.344628	0.414165	0.463141	0.482754	0.84571	0.128065	0.346872	-0.0286206
													PVP01_1139400	conserved Plasmodium protein	9	3248	0.18767	-0.0870755	0.880173	0.182056	0.414297	0.281958	0.391126	0.507579	0.515272	0.893851	0.125517	0.39868	-0.00264471
													PVP01_1215500	conserved Plasmodium protein	1	851	0.159941	-0.0782451	0.882872	0.191752	0.37034	0.285893	0.358466	0.557277	0.510676	0.888017	0.177223	0.389177	-0.00553259
													PVP01_0509800	conserved Plasmodium protein	2	1120	0.243054	-0.0986002	0.85227	0.170079	0.43577	0.327367	0.392282	0.506712	0.468277	0.821215	0.183629	0.397593	-0.016445
													PVP01_1250600	conserved Plasmodium protein	1	1367	0.195579	0.296717	0.257342	0.601484	0.180087	0.271626	0.266667	0.673962	0.485215	0.0758724	0.862925	0.196446	0.318056
													PVP01_0529200	60S ribosomal protein L7ae/L30e	1	653	0.0878211	0.530404	0.338858	0.418723	0.158185	0.0552948	0.0831794	0.667506	0.705101	0.0753072	0.140989	0.876612	0.54242
													PVP01_0609300	conserved Plasmodium protein	1	4151	0.0808547	-0.0828337	0.903779	0.175527	0.325688	0.191628	0.290607	0.556853	0.544508	0.832087	0.151114	0.557974	0.152496
													PVP01_0729100	diacylglycerol kinase	2	4198	0.199373	-0.0857332	0.83605	0.221388	0.40418	0.223951	0.406297	0.504038	0.545039	0.91356	0.145911	0.379908	-0.013834
													PVP01_1328500	glycine--tRNA ligase	1	2528	0.11035	0.00845781	0.843582	0.157389	0.262281	0.0861411	0.207444	0.63811	0.569392	0.651396	0.136318	0.687904	0.320211
													PVP01_0311200	conserved Plasmodium protein	9	11651	0.137418	-0.0173112	0.857775	0.186056	0.375238	0.265764	0.344156	0.553398	0.509553	0.862325	0.286977	0.334927	-0.0173529
													PVP01_0913900	protein tyrosine phosphatase	1	737	0.161609	-0.080404	0.853396	0.188084	0.427705	0.252615	0.432483	0.520233	0.506435	0.905196	0.157554	0.382944	-0.0300248
													PVP01_0945700	conserved Plasmodium protein	6	1923	0.158904	-0.0789829	0.874096	0.16718	0.433568	0.274205	0.380457	0.503741	0.505742	0.873866	0.183657	0.393084	0.00720064
													PVP01_0108800	heat shock protein 86 family protein	1	2762	0.233605	-0.0652088	0.7755	0.297643	0.371322	0.210209	0.431391	0.54029	0.531105	0.854857	0.257108	0.299288	-0.0612739
													PVP01_0905700	calcium/calmodulin-dependent protein kinase	1	3884	0.206698	-0.0387054	0.853132	0.100449	0.387018	0.177841	0.324614	0.467571	0.480063	0.822452	0.0586626	0.583499	0.252317
													PVP01_1316200	chromatin assembly factor 1 P55 subunit	4	1526	0.157241	-0.0658559	0.876034	0.15276	0.408575	0.313698	0.366225	0.532424	0.497439	0.895935	0.172653	0.385773	-0.0196611
													PVP01_1327400	mitochondrial import inner membrane translocase subunit TIM8	3	330	0.178943	-0.0959485	0.863262	0.205838	0.405406	0.249879	0.396811	0.495591	0.528693	0.900534	0.137802	0.407174	-0.00101259
													PVP01_1331100	DNA replication licensing factor MCM2	2	2917	0.186676	-0.0421054	0.823001	0.202663	0.439336	0.23192	0.452811	0.507872	0.528919	0.858516	0.168977	0.349228	-0.0350101
													PVP01_1404400	sodium/hydrogen exchanger%2C Na+%2C H+ antiporter	2	5218	0.19814	0.0362404	0.822744	0.176962	0.574598	0.34043	0.436365	0.439102	0.431407	0.613768	0.352449	0.247162	0.00337029
													PVP01_0718600	CS domain protein	1	2897	0.183926	-0.117897	0.865632	0.168604	0.394986	0.281299	0.379033	0.519293	0.477496	0.91252	0.18647	0.405594	0.0139202
													PVP01_0829900	phosphoglycerate mutase	2	3955	0.151517	-0.0961587	0.889527	0.167121	0.406459	0.289143	0.3648	0.533102	0.491507	0.876617	0.187451	0.399121	0.0069874
													PVP01_1259800	conserved Plasmodium protein	2	1597	0.164457	-0.124232	0.861725	0.188122	0.42319	0.265868	0.430417	0.531324	0.471486	0.838293	0.209557	0.394634	0.00904395
													PVP01_1121600	ribonuclease P protein subunit p29	3	933	0.179493	-0.110754	0.872052	0.194179	0.407711	0.259225	0.396862	0.501578	0.50274	0.86172	0.150537	0.418415	0.0270004
													PVP01_0308100	conserved Plasmodium protein	1	1037	0.195746	-0.0982487	0.860294	0.193361	0.414492	0.238998	0.404917	0.486675	0.508888	0.871148	0.137564	0.409316	0.037316
													PVP01_0917600	conserved Plasmodium protein	5	3001	0.214533	0.0609032	0.827265	0.177581	0.487517	0.236533	0.442891	0.433955	0.505105	0.843392	0.125277	0.353144	-0.0569154
													PVP01_1319300	serine/threonine protein phosphatase 2A activator	5	1117	0.235495	-0.074834	0.826066	0.129229	0.51773	0.276117	0.443037	0.376681	0.444176	0.869585	0.065706	0.462065	0.0800385
													PVP01_1404700	conserved Plasmodium protein	1	26687	0.112153	-0.0924473	0.878105	0.186031	0.343826	0.208134	0.324656	0.546473	0.55874	0.883768	0.169927	0.468805	0.05794
													PVP01_1270500	bromodomain protein	1	2291	0.157837	-0.0719847	0.886071	0.128291	0.453262	0.302424	0.3957	0.508553	0.475262	0.877994	0.131146	0.396078	0.00201268
													PVP01_1331700	NOT family protein	2	14209	0.155429	-0.0654827	0.862082	0.179749	0.384389	0.228359	0.364728	0.531156	0.549737	0.866929	0.105441	0.463267	0.012356
													PVP01_0942800	conserved Plasmodium protein	1	8333	0.243211	-0.0742246	0.889771	0.129082	0.452294	0.306574	0.410844	0.494473	0.435193	0.810744	0.277014	0.267761	-0.00496076
													PVP01_1305800	eukaryotic translation initiation factor 5	1	1529	0.20048	-0.0783378	0.860254	0.128682	0.47365	0.341454	0.413314	0.497553	0.463126	0.852882	0.145822	0.378348	-0.0438375
													PVP01_0905000	chromatin remodeling protein	5	4186	0.154745	-0.138687	0.852933	0.181032	0.394784	0.162151	0.387696	0.555298	0.486569	0.778257	0.211759	0.478848	0.125078
													PVP01_1264600	conserved Plasmodium protein	1	8093	0.0845817	-0.0608857	0.844078	0.175314	0.29697	0.2917	0.273786	0.641204	0.452622	0.724782	0.41695	0.392802	0.0957101
													PVP01_0706200	proteasome activator 28 subunit beta	1	830	0.21466	-0.08235	0.840782	0.185654	0.355407	0.221872	0.347282	0.541644	0.482668	0.862946	0.203353	0.372688	0.0810343
													PVP01_0606700	ATP-dependent RNA helicase ROK1	1	1904	0.207016	0.00275515	0.797057	0.18179	0.534064	0.326596	0.473732	0.437858	0.527646	0.882163	0.0849186	0.292456	-0.120718
													PVP01_1245900	30S ribosomal protein S10	5	820	0.237947	-0.100737	0.858703	0.169997	0.406618	0.270245	0.410253	0.53621	0.453345	0.817711	0.140591	0.385522	0.0407604
													PVP01_0710500	conserved Plasmodium protein	1	4391	0.111413	-0.00414539	0.8713	0.0924101	0.426505	0.177552	0.326654	0.509081	0.547054	0.798257	0.0594548	0.564233	0.146557
													PVP01_1445700	conserved Plasmodium protein	1	7448	0.173687	-0.161848	0.863658	0.232858	0.458549	0.229235	0.436424	0.522438	0.488182	0.853122	0.338479	0.268273	-0.0827311
													PVP01_1267700	Sad1/UNC domain-containing protein	2	5119	0.178393	-0.11628	0.888169	0.192144	0.393947	0.267168	0.399195	0.504756	0.503436	0.886325	0.161785	0.384627	-0.0241926
													PVP01_0947300	kinesin-like protein	9	2394	0.13724	-0.0809086	0.865252	0.178829	0.388843	0.267507	0.372756	0.513313	0.51648	0.895803	0.184444	0.385803	-0.00646088
													PVP01_1448100	conserved Plasmodium protein	9	2294	0.146715	-0.0733452	0.879005	0.136784	0.373383	0.259304	0.33704	0.529104	0.505506	0.846823	0.0990039	0.501721	0.0763632
													PVP01_0816400	conserved Plasmodium protein	2	3091	0.145093	-0.0453428	0.843975	0.124381	0.425752	0.283167	0.369689	0.556116	0.480105	0.834868	0.256869	0.347317	-0.0054647
													PVP01_0523200	Plasmodium exported protein (PHIST)	2	685	0.791966	0.470992	0.190356	0.676328	0.721566	0.235519	0.800927	0.15713	0.531744	0.105433	0.15334	-0.0869386	-0.133904
													PVP01_0920200	ATP-dependent zinc metalloprotease FTSH	1	2852	0.151705	-0.0942697	0.887536	0.147743	0.427844	0.314346	0.377665	0.521798	0.470898	0.841226	0.161026	0.397553	0.00844389
													PVP01_1307500	amino acid transporter	1	4619	0.857381	0.435547	0.21425	0.583684	0.840315	0.259602	0.843578	0.0904565	0.453205	0.126626	-0.0327625	0.0122819	-0.0730821
													PVP01_0212100	conserved Plasmodium membrane protein	5	13318	0.177377	-0.0842228	0.870346	0.158573	0.400733	0.294726	0.362444	0.499936	0.505246	0.896322	0.135245	0.402134	-0.00799173
													PVP01_0936800	3-oxo-5-alpha-steroid 4-dehydrogenase	9	881	0.159461	-0.113456	0.872554	0.169509	0.415209	0.271401	0.404522	0.520769	0.488935	0.878706	0.146103	0.40392	-0.00814551
													PVP01_0909900	conserved Plasmodium protein	2	4126	0.253964	-0.0138067	0.808962	0.163355	0.360443	0.280254	0.330882	0.597794	0.453273	0.733787	0.285696	0.295497	0.0591618
													PVP01_1466000	26S protease regulatory subunit 8	1	1274	-0.0127119	0.335102	0.484003	0.348127	0.0712773	-0.0337143	0.101327	0.760184	0.67151	0.2291	0.155969	0.925518	0.572226
													PVP01_0833300	small nucleolar RNA snoR03	1	156	0.174277	-0.109815	0.878396	0.17487	0.399372	0.269074	0.379026	0.510162	0.489694	0.856656	0.135481	0.419921	0.0261691
													PVP01_1128100	inner membrane complex protein 1j	1	1823	-0.00152715	0.300461	0.488739	0.322835	0.0715835	-0.0253363	0.0544542	0.685862	0.690177	0.344779	0.091112	1	0.579958
													PVP01_0417100	serine-repeat antigen 1 (SERA)	4	3200	0.70687	0.521261	0.224554	0.48797	0.829285	0.464213	0.668024	0.0662961	0.462686	0.147176	-0.00317803	0.0231966	0.00187588
													PVP01_0822400	CPSF (cleavage and polyadenylation specific factor)%2C subunit A	9	7733	0.0500622	0.291791	0.504748	0.418867	0.148301	0.0334572	0.133504	0.815271	0.55982	0.240199	0.772351	0.369817	0.26166
													PVP01_1250700	conserved Plasmodium protein	1	2441	0.129378	0.224088	0.467262	0.436226	0.265864	0.207946	0.289101	0.621278	0.475889	0.270477	0.811207	0.197866	0.202321
													PVP01_0947600	sporozoite asparagine-rich protein	3	9924	0.118947	-0.103128	0.893197	0.161531	0.377383	0.25716	0.342648	0.523868	0.512962	0.881779	0.164887	0.435338	0.0309193
													PVP01_0612500	DNA-directed RNA polymerase II subunit RPB7	2	532	0.187595	-0.0481032	0.875973	0.0972045	0.523184	0.328752	0.413403	0.44382	0.450209	0.828328	0.0872284	0.393874	0.0157351
													PVP01_1305400	conserved Plasmodium protein	1	7739	0.0989905	-0.104836	0.859834	0.160414	0.355843	0.225057	0.322643	0.517804	0.518113	0.900764	0.158784	0.495985	0.0866761
													PVP01_0104400	tRNA m5C-methyltransferase	1	3350	0.247579	-0.0778615	0.853042	0.138398	0.412709	0.276383	0.36474	0.499443	0.462256	0.858442	0.135813	0.388516	0.036138
													PVP01_0814000	translation initiation factor eIF-2B subunit delta	1	3194	0.128824	-0.0993887	0.865158	0.163912	0.353665	0.217348	0.335472	0.534386	0.5202	0.854242	0.118249	0.504359	0.0971645
													PVP01_1408500	DNA-directed RNA polymerase alpha chain	2	2005	0.20604	-0.124775	0.8529	0.181417	0.417191	0.256368	0.409386	0.508234	0.459774	0.820044	0.156301	0.410629	0.0391748
													PVP01_1333700	DNA-directed RNA polymerases I and III subunit RPAC2	3	291	0.148011	-0.0564664	0.882196	0.130781	0.437076	0.308687	0.361973	0.481	0.499374	0.897896	0.121572	0.388179	-0.00868617
													PVP01_0105000	conserved Plasmodium protein	1	3812	0.235604	-0.0865985	0.826642	0.183666	0.36023	0.312713	0.378673	0.513571	0.485299	0.83497	0.175781	0.390191	-0.0248843
													PVP01_0912000	conserved Plasmodium protein	2	1735	0.224828	-0.0517942	0.811736	0.180442	0.504941	0.270954	0.538835	0.47564	0.482158	0.855734	0.0659314	0.323089	-0.0978051
													PVP01_1127900	tRNA Serine	1	81	0.176443	0.00280359	0.76289	0.280264	0.350551	0.252309	0.391846	0.497946	0.56814	0.8799	0.198764	0.298826	-0.0783775
													PVP01_0721300	conserved Plasmodium protein	3	11496	0.123071	-0.0898846	0.877568	0.148713	0.404847	0.282722	0.35212	0.509337	0.49219	0.889537	0.186937	0.394301	0.0103082
													PVP01_0423500	knob-associated histidine-rich protein	2	1090	0.138499	-0.0602692	0.849158	0.176639	0.407169	0.271702	0.358132	0.482924	0.528846	0.916034	0.154991	0.376201	-0.018894
													PVP01_1450300	60 kDa chaperonin	2	2131	0.137042	-0.0377	0.856496	0.155967	0.397154	0.259842	0.344823	0.513913	0.51067	0.8528	0.214705	0.361951	0.00941858
													PVP01_1322200	lipase	1	5636	0.189645	-0.0707696	0.816234	0.188321	0.436348	0.239929	0.431065	0.482884	0.538733	0.871136	0.177405	0.343473	-0.0690574
													PVP01_0836200	inner membrane complex protein 1a	5	2605	0.279842	-0.0967691	0.867169	0.141857	0.491715	0.244387	0.467556	0.410748	0.460487	0.85879	0.0679754	0.373476	0.00750418
													PVP01_0116700	AAA family ATPase	1	3536	0.137369	-0.103871	0.876087	0.174842	0.368809	0.269096	0.358602	0.523776	0.504606	0.888763	0.165718	0.403146	0.00617156
													PVP01_1132000	AP-2 complex subunit alpha	6	3876	0.145208	-0.0823505	0.873495	0.138414	0.411921	0.299928	0.377812	0.519323	0.484863	0.893623	0.154773	0.376653	-0.0209693
													PVP01_1306100	conserved Plasmodium protein	3	7632	0.217619	-0.105093	0.864901	0.145868	0.408789	0.275964	0.400195	0.498557	0.471733	0.860955	0.107136	0.410368	0.015142
													PVP01_1122400	ankyrin-repeat protein	1	5498	0.159845	-0.0691404	0.855403	0.171206	0.390688	0.27471	0.375012	0.517261	0.51261	0.909662	0.141572	0.372102	-0.0396981
													PVP01_1250200	conserved Plasmodium protein	1	2132	0.848387	0.366923	0.13526	0.657975	0.761844	0.419673	0.826538	0.0973199	0.378125	0.0216107	0.103984	-0.0626233	0.015813
													PVP01_0813400	conserved Plasmodium protein	1	1919	0.186576	-0.111891	0.86599	0.161786	0.443519	0.266761	0.420949	0.477714	0.483216	0.855371	0.103729	0.408294	0.00809645
													PVP01_1026000	6-cysteine protein	1	1067	0.763173	0.513215	0.227653	0.427335	0.808268	0.305742	0.721291	0.144536	0.391111	0.101785	-0.0297618	0.11597	0.0791305
													PVP01_0702500	AP-4 complex subunit epsilon	6	3954	0.23255	-0.0129236	0.79716	0.152428	0.483407	0.238595	0.427397	0.533941	0.499495	0.807663	0.247292	0.228623	-0.06912
													PVP01_0523900	Plasmodium exported protein (PHIST)	2	1003	0.152467	-0.0858951	0.862132	0.157652	0.377223	0.268567	0.336988	0.518576	0.491674	0.889352	0.186641	0.384689	0.026183
													PVP01_0713500	SUMO-conjugating enzyme UBC9	4	476	0.0173018	0.387824	0.437337	0.354174	0.102569	-0.0577412	0.0730344	0.662737	0.719404	0.252945	0.0469053	0.969727	0.599113
													PVP01_1325700	serine/threonine protein phosphatase 7	9	2895	0.099966	-0.107043	0.902377	0.159263	0.348523	0.196283	0.328721	0.525554	0.52832	0.842363	0.129642	0.511445	0.0994338
													PVP01_1446800	merozoite surface protein 9	1	2684	0.209569	-0.0582686	0.874299	0.139278	0.427628	0.286179	0.408951	0.52024	0.470031	0.8556	0.0908536	0.360376	-0.0235077
													PVP01_0734500	cytoadherence linked asexual protein 7	9	4023	0.134835	-0.100255	0.85724	0.167097	0.394241	0.267209	0.346117	0.547923	0.51268	0.874508	0.227438	0.356691	-0.0246757
													PVP01_0715100	RNA-binding protein musashi	1	1022	0.0714831	0.133729	0.865867	0.158088	0.268413	0.161101	0.218871	0.618547	0.556184	0.658375	0.0510361	0.619736	0.17757
													PVP01_1243300	fam-a protein	5	769	0.156394	-0.0990929	0.88619	0.131624	0.428452	0.305828	0.371049	0.512201	0.458887	0.838814	0.139288	0.409132	0.0200332
													PVP01_0708600	exportin-7	6	3582	0.142654	-0.108064	0.875989	0.172005	0.376103	0.267039	0.356487	0.515938	0.502783	0.888755	0.149522	0.411035	0.0071726
													PVP01_0601800	Plasmodium exported protein (PHIST)	2	1165	0.175945	-0.124414	0.868181	0.179683	0.401171	0.256772	0.393428	0.488466	0.497863	0.869384	0.123911	0.415302	0.00797214
													PVP01_1417800	conserved Plasmodium protein	1	2669	0.19581	-0.0234236	0.831001	0.163653	0.484755	0.316716	0.418818	0.438554	0.519193	0.871689	0.074455	0.323961	-0.0615498
													PVP01_0510900	alpha/beta hydrolase	5	1534	0.135778	-0.0977978	0.8792	0.166841	0.362457	0.279314	0.342233	0.533509	0.500738	0.888886	0.157129	0.401157	0.00213895
													PVP01_0940900	conserved Plasmodium protein	2	1333	0.268378	-0.0532084	0.81133	0.16526	0.427799	0.265866	0.417345	0.506285	0.461057	0.84066	0.134778	0.364788	-0.0595793
													PVP01_0319800	conserved Plasmodium protein	2	3337	0.189567	-0.11008	0.866051	0.138886	0.42189	0.280752	0.385257	0.50451	0.458962	0.847161	0.147977	0.402828	0.0154158
													PVP01_1430100	ABC1 family	1	2876	0.154025	-0.0431439	0.848824	0.126524	0.464141	0.272733	0.394848	0.475718	0.487914	0.833338	0.16107	0.369862	0.00168853
													PVP01_0216900	knob-associated histidine-rich protein	2	2089	0.231992	-0.0490728	0.841327	0.154371	0.467165	0.269943	0.42841	0.441517	0.508458	0.873532	0.0608379	0.353627	-0.0348414
													PVP01_0943200	60S ribosomal protein L28	3	381	0.00533434	0.323027	0.432864	0.303057	0.11894	-0.0666562	0.0804768	0.635906	0.672336	0.385535	0.102711	0.943814	0.60913
													PVP01_1108000	conserved Plasmodium protein	1	2549	0.147384	-0.108984	0.886366	0.161935	0.367308	0.296356	0.345214	0.549482	0.465452	0.830097	0.172167	0.410052	0.0234394
													PVP01_1009800	conserved Plasmodium protein	2	3439	0.263529	-0.0796148	0.799003	0.214072	0.372853	0.213074	0.376007	0.528174	0.539686	0.815977	0.167787	0.354993	-0.0202503
													PVP01_1027500	conserved Plasmodium protein	3	11241	0.148075	-0.113301	0.891015	0.136355	0.410413	0.27952	0.365056	0.49358	0.473538	0.888772	0.166217	0.396044	0.00964549
													PVP01_0827200	conserved Plasmodium protein	2	988	0.176264	0.372801	0.307536	0.499653	0.186337	0.116867	0.210814	0.691969	0.550299	0.085267	0.801113	0.229784	0.315102
													PVP01_1202400	conserved Plasmodium protein	1	4556	0.110949	-0.0862154	0.864851	0.180995	0.338012	0.278258	0.329821	0.548051	0.50888	0.894262	0.206483	0.37952	-0.0107446
													PVP01_1125900	conserved Plasmodium protein	2	1981	0.130289	-0.066673	0.847933	0.174653	0.338811	0.280223	0.335986	0.603906	0.468847	0.812564	0.291444	0.320563	0.00227343
													PVP01_1437400	arginine--tRNA ligase	7	1769	0.152318	-0.104632	0.881985	0.144203	0.374925	0.301663	0.344449	0.529596	0.472747	0.852909	0.163785	0.408806	0.0177079
													PVP01_1004200	conserved Plasmodium protein	2	2782	0.217524	0.25112	0.404792	0.480677	0.254893	0.332952	0.280226	0.64422	0.396014	0.155365	0.832438	0.0950687	0.192759
													PVP01_0808600	Plasmodium exported protein (PHIST)	2	856	0.140957	-0.0863911	0.886861	0.124805	0.40596	0.289814	0.355084	0.507007	0.471833	0.871374	0.157526	0.393093	0.019662
													PVP01_1121300	eukaryotic translation initiation factor 2-alpha kinase	1	7763	0.141923	-0.0933415	0.857304	0.188834	0.366212	0.262402	0.368739	0.51507	0.521176	0.91012	0.148904	0.381161	-0.0335236
													PVP01_0619500	flavoprotein subunit of succinate dehydrogenase	1	1919	0.201095	-0.110342	0.814401	0.187129	0.359826	0.312204	0.358484	0.502018	0.427763	0.879707	0.186142	0.380832	0.0351281
													PVP01_1148500	PIR protein	2	1099	0.838218	0.433746	0.172483	0.733621	0.643472	0.215628	0.802168	0.18832	0.532775	0.156442	0.0568595	-0.0824544	-0.157323
													PVP01_1025100	conserved Plasmodium protein	1	8264	0.125754	-0.0880645	0.845261	0.17382	0.395816	0.250295	0.343014	0.521644	0.531325	0.896972	0.198846	0.361395	-0.0239494
													PVP01_0621200	acetyl-CoA transporter	9	1683	0.148866	-0.10234	0.845946	0.188113	0.398718	0.240649	0.367919	0.497782	0.53335	0.905523	0.150812	0.385703	-0.0296701
													PVP01_1409400	conserved Plasmodium protein	2	16024	0.143345	-0.0962199	0.867154	0.154638	0.383827	0.264776	0.351336	0.508613	0.50065	0.888325	0.16434	0.398417	0.0014789
													PVP01_0410000	rhoptry neck protein 6	9	2970	0.157428	-0.105931	0.873604	0.132768	0.408525	0.285475	0.363752	0.504494	0.463056	0.848718	0.153341	0.414371	0.0305099
													PVP01_1115100	serine/threonine protein kinase	1	12029	0.157236	-0.0857131	0.863703	0.151035	0.381113	0.272919	0.345406	0.509656	0.495758	0.858303	0.169528	0.400618	0.0104227
													PVP01_0409500	conserved Plasmodium protein	1	1955	0.144696	-0.0977445	0.874263	0.157236	0.391944	0.270378	0.363455	0.499692	0.502639	0.896518	0.128356	0.401063	-0.00260126
													PVP01_1008800	zinc finger protein	1	3020	0.132476	-0.143159	0.848164	0.160254	0.40653	0.279674	0.380913	0.478195	0.476263	0.940086	0.177055	0.404522	-0.0119959
													PVP01_0212900	cysteine desulfurase	1	1553	0.117912	-0.0901018	0.849602	0.191576	0.338051	0.259298	0.334993	0.548165	0.510936	0.897754	0.224998	0.365162	-0.0194865
													PVP01_1265700	serine/threonine protein kinase	5	7297	0.184739	-0.0997682	0.859846	0.162041	0.38511	0.271059	0.366999	0.513927	0.494009	0.873724	0.149372	0.382798	-0.0166477
													PVP01_0809800	conserved Plasmodium protein	2	3529	-0.00465164	0.187694	0.553174	0.212294	0.152372	0.056359	0.0994752	0.615049	0.62309	0.534258	0.0708183	0.944577	0.481872
													PVP01_1116900	conserved Plasmodium protein	1	1880	0.172433	-0.119102	0.863432	0.155532	0.390136	0.260467	0.38204	0.512025	0.469444	0.858176	0.144738	0.404958	0.0305209
													PVP01_1208400	conserved Plasmodium protein	2	16648	0.138041	-0.0677532	0.847997	0.171136	0.359035	0.258736	0.352993	0.536847	0.512059	0.889823	0.195762	0.357339	-0.027357
													PVP01_0518800	small heat shock protein HSP20	3	513	0.136117	-0.0844571	0.883787	0.156832	0.343924	0.298825	0.329991	0.557949	0.487859	0.872536	0.158941	0.384555	-0.00277468
													PVP01_1207700	DNA topoisomerase 3	1	2000	0.185574	-0.102456	0.861548	0.152427	0.356251	0.295181	0.355617	0.520316	0.483188	0.866515	0.154007	0.394504	-0.00135676
													PVP01_1008100	conserved Plasmodium protein	2	397	0.156601	-0.0982479	0.865763	0.141091	0.404599	0.30282	0.403095	0.543405	0.451092	0.83559	0.150526	0.376402	-0.0120265
													PVP01_1334500	serine/threonine protein phosphatase PP1	5	910	0.115729	-0.0828635	0.855006	0.150327	0.38712	0.288049	0.372216	0.54794	0.476487	0.879517	0.179712	0.372602	-0.0218274
													PVP01_0916600	rhoptry neck protein 4	3	2271	0.156292	-0.0969262	0.842409	0.323813	0.346356	0.251702	0.362884	0.546668	0.508265	0.699257	0.395646	0.234942	-0.0521236
													PVP01_0906800	RuvB-like helicase 2	1	1427	0.265907	-0.0360332	0.840888	0.0807679	0.471271	0.336578	0.430366	0.474659	0.413188	0.796725	0.0622497	0.38401	-0.0023905
													PVP01_1447300	multidrug resistance-associated protein 2	1	6023	0.142312	-0.01945	0.879117	0.163435	0.44199	0.301986	0.382813	0.480938	0.449441	0.78513	0.279702	0.232547	-0.00684113
													PVP01_0215900	AP-4 complex subunit beta	4	2705	0.0995321	-0.103472	0.84858	0.177329	0.345885	0.251941	0.325028	0.530186	0.50355	0.90674	0.250757	0.378108	-0.00153771
													PVP01_1322000	conserved Plasmodium protein	7	4436	0.173747	0.00275623	0.766283	0.253689	0.332768	0.292523	0.354883	0.533549	0.538364	0.857412	0.197546	0.296315	-0.0915434
													PVP01_1271100	erythrocyte membrane protein 3	2	3226	0.123462	-0.0881792	0.874017	0.171365	0.370715	0.262777	0.35689	0.507031	0.509266	0.908596	0.162767	0.370941	-0.0229665
													PVP01_1107600	conserved Plasmodium protein	1	10259	0.0746507	-0.0250659	0.727143	0.269811	0.226631	0.166545	0.273763	0.581196	0.558762	0.838705	0.265565	0.474438	0.0731941
													PVP01_1345200	selenoprotein	3	354	0.179152	-0.0886615	0.876077	0.117162	0.403566	0.298785	0.366597	0.500886	0.467175	0.876773	0.106052	0.400877	0.000807937
													PVP01_1436200	conserved Plasmodium protein	1	2891	0.252931	-0.0532361	0.903425	0.0974379	0.456048	0.341514	0.363678	0.483784	0.415644	0.794841	0.111199	0.320562	0.0170708
													PVP01_0938600	conserved Plasmodium protein	2	1465	0.165351	-0.102677	0.87293	0.131249	0.441972	0.276139	0.398305	0.470206	0.473044	0.866898	0.0980359	0.408859	0.0040963
													PVP01_0728200	conserved Plasmodium protein	1	1115	0.257564	-0.0797557	0.835405	0.161628	0.391963	0.210293	0.396114	0.467884	0.464059	0.834998	0.0770164	0.4004	0.0856289
													PVP01_1245000	conserved Plasmodium protein	1	6332	0.14385	-0.160771	0.847367	0.179397	0.394007	0.25971	0.372701	0.521465	0.497743	0.880942	0.195817	0.391451	-0.0247195
													PVP01_1245800	conserved Plasmodium protein	5	1402	0.168666	-0.119374	0.905774	0.132987	0.448412	0.269281	0.398643	0.455377	0.457294	0.840446	0.113608	0.400203	0.0247262
													PVP01_0115400	conserved Plasmodium protein	1	1850	0.209718	-0.0848484	0.860628	0.12941	0.415688	0.270479	0.38567	0.489958	0.464542	0.824985	0.111695	0.383496	0.0337218
													PVP01_1326500	ERAD-associated E3 ubiquitin-protein ligase HRD1	4	1559	0.226144	-0.0723616	0.652235	0.202238	0.465489	0.277606	0.470978	0.381785	0.42591	0.911019	0.174237	0.369582	0.00736957
													PVP01_0827400	60S ribosomal protein L26	3	381	0.129409	-0.0822513	0.816995	0.138195	0.432357	0.28603	0.402428	0.581958	0.373138	0.721425	0.340285	0.316821	0.0349459
													PVP01_1271800	PIR protein	3	1026	0.813248	0.367178	0.18849	0.676622	0.656396	0.313626	0.762473	0.217342	0.411098	0.107039	0.175318	-0.0749731	-0.122607
													PVP01_1242200	serine/threonine protein phosphatase UIS2	1	4133	0.152218	-0.0799814	0.787142	0.123647	0.331618	0.239335	0.303085	0.480631	0.492439	0.935659	0.127394	0.502204	0.0947355
													PVP01_1112200	conserved Plasmodium protein	1	9797	0.131204	-0.0699271	0.832639	0.192167	0.371361	0.256575	0.350963	0.491497	0.531496	0.917285	0.157916	0.367126	-0.0401862
													PVP01_1454700	p25-alpha family protein	2	457	0.144127	-0.0990654	0.835849	0.194977	0.370351	0.239907	0.370794	0.478417	0.527193	0.909204	0.150424	0.384387	-0.0190886
													PVP01_1330700	conserved Plasmodium protein	3	498	0.161738	-0.125756	0.848024	0.14827	0.441185	0.254218	0.419183	0.488155	0.449888	0.827861	0.134149	0.415203	0.0240505
													PVP01_0708400	helicase SKI2W	1	4178	0.180805	0.452735	0.332203	0.49453	0.143189	-0.0346071	0.163899	0.813056	0.573713	-0.0196982	0.650774	0.411446	0.323387
													PVP01_0311500	30S ribosomal protein S12	1	1031	0.140751	-0.118094	0.867138	0.156508	0.395978	0.258616	0.362267	0.486091	0.491985	0.881715	0.138297	0.414247	0.00966413
													PVP01_1431500	conserved protein	4	452	0.175435	-0.0447302	0.787972	0.25551	0.356241	0.264219	0.39185	0.497267	0.554656	0.884339	0.140932	0.315194	-0.094003
													PVP01_0702800	signal peptidase complex subunit 3	1	557	0.166712	-0.116436	0.87314	0.151578	0.389642	0.270248	0.361366	0.506843	0.4626	0.827516	0.127408	0.421558	0.0409294
													PVP01_1460600	vacuolar-sorting protein SNF7	8	679	0.134396	-0.125229	0.870799	0.160695	0.36646	0.265857	0.361149	0.519021	0.480495	0.858719	0.169907	0.401523	0.0171398
													PVP01_1124600	GAS8-like protein	9	1318	0.233732	-0.0639548	0.789856	0.126684	0.523446	0.246859	0.501032	0.426667	0.447757	0.8872	0.0716832	0.351999	-0.0625256
													PVP01_1205200	conserved Plasmodium protein	1	950	0.105386	-0.104875	0.850507	0.115388	0.44817	0.287407	0.395876	0.537374	0.4047	0.80924	0.256729	0.371623	0.00220697
													PVP01_1406600	conserved Plasmodium protein	1	590	0.0439841	0.50728	0.286921	0.494375	0.0604871	-0.0263323	0.0871445	0.699528	0.697398	0.0281824	0.194719	0.852367	0.551082
													PVP01_1012000	conserved Plasmodium protein	6	4512	0.243594	-0.109141	0.804848	0.142323	0.542133	0.310634	0.489146	0.333735	0.40063	0.901301	0.151271	0.296173	-0.0320406
													PVP01_0712500	conserved Plasmodium protein	1	3170	0.166518	-0.0746626	0.829746	0.178578	0.37834	0.207466	0.369009	0.489986	0.506204	0.831489	0.186443	0.377003	0.0277763
													PVP01_1320300	50S ribosomal protein L15	1	1790	0.15766	-0.130567	0.851409	0.173461	0.404511	0.253492	0.415378	0.487377	0.468444	0.838657	0.149837	0.406303	-0.00208647
													PVP01_1113700	conserved Plasmodium protein	2	4462	0.118036	-0.0469637	0.791663	0.213687	0.364657	0.14458	0.341697	0.510136	0.586508	0.809927	0.0676698	0.525399	0.0462502
													PVP01_1103000	glycosylphosphatidylinositol anchor attachment 1 protein	5	2272	0.237164	-0.116013	0.832829	0.103981	0.37552	0.339206	0.3422	0.505859	0.39691	0.856579	0.170156	0.398131	0.0295969
													PVP01_1320000	rRNA (adenosine-2'-O-)-methyltransferase	1	6974	0.139488	-0.139543	0.840285	0.157913	0.358466	0.260847	0.344632	0.488353	0.478599	0.933981	0.184603	0.410248	0.0136173
													PVP01_0616900	conserved Plasmodium protein	3	1338	0.166394	-0.108416	0.84501	0.167975	0.353127	0.286121	0.346347	0.503884	0.50123	0.887639	0.150952	0.399949	-0.0290731
													PVP01_0944300	conserved Plasmodium protein	1	974	0.166785	-0.112073	0.856211	0.13047	0.416244	0.262525	0.398776	0.49404	0.454341	0.854009	0.118045	0.417216	0.0145118
													PVP01_0922800	cupin-like protein	9	1331	0.145601	-0.0254819	0.807485	0.182363	0.346326	0.287414	0.370849	0.549471	0.489172	0.870468	0.188972	0.326069	-0.0699053
													PVP01_0805700	IMP1-like protein	2	1306	0.15483	-0.118572	0.841197	0.185146	0.374384	0.245029	0.352122	0.51756	0.53186	0.898345	0.149383	0.383091	-0.0461374
													PVP01_0821900	DNA-directed RNA polymerase II subunit RPB1	1	7163	0.118459	-0.0993458	0.86364	0.133936	0.370641	0.220884	0.344191	0.515732	0.505888	0.870881	0.101555	0.467116	0.0535161
													PVP01_0917200	dolichyl-diphosphooligosaccharide--protein glycosyltransferase subunit STT3	2	2488	0.108841	-0.106934	0.876743	0.143643	0.374896	0.298841	0.343636	0.534133	0.478823	0.873646	0.171297	0.386563	-0.0181496
													PVP01_0105700	inositol-phosphate phosphatase	2	8341	0.143048	-0.0937316	0.84806	0.158102	0.372943	0.253188	0.353295	0.496851	0.504	0.909011	0.140034	0.39242	-0.0120113
													PVP01_1010300	conserved Plasmodium protein	5	619	0.143782	-0.119775	0.865227	0.155626	0.367285	0.250135	0.354643	0.505722	0.488219	0.890372	0.143565	0.406146	0.0141293
													PVP01_0518900	EF-hand calcium-binding domain-containing protein	3	825	0.120893	-0.0854407	0.888055	0.107764	0.392524	0.289823	0.339194	0.515348	0.459924	0.868427	0.134894	0.406706	0.0268722
													PVP01_0710400	inhibitor of cysteine proteases	2	1093	0.128838	-0.0215395	0.833824	0.158098	0.3487	0.266317	0.333035	0.552431	0.497292	0.828773	0.199962	0.34093	-0.00218873
													PVP01_0610700	conserved Plasmodium protein	9	16146	0.140312	-0.0836835	0.861309	0.127112	0.386504	0.27207	0.342398	0.479227	0.500677	0.923149	0.115967	0.410048	-0.0111352
													PVP01_0526500	mRNA-binding protein PUF2	4	1310	0.163555	-0.144782	0.90496	0.148363	0.391033	0.239632	0.365581	0.49408	0.443816	0.837752	0.182874	0.383665	0.0529191
													PVP01_0509000	SAYSvFN domain-containing protein	1	479	0.811148	0.471327	0.230469	0.472312	0.713774	0.28554	0.751225	0.274922	0.363856	0.0824293	0.268283	-0.148048	-0.113929
													PVP01_1229200	conserved Plasmodium protein	1	8810	0.163499	-0.10883	0.858514	0.164418	0.366738	0.245225	0.369937	0.495784	0.498499	0.895105	0.117764	0.393749	0.00162503
													PVP01_0621700	ADP/ATP transporter on adenylate translocase	1	905	0.224266	-0.0900226	0.855092	0.106849	0.476683	0.281195	0.398699	0.438316	0.438237	0.815274	0.0680331	0.400889	0.0473524
													PVP01_0731300	30S ribosomal protein S6	2	730	0.0620579	0.0108281	0.862665	0.204772	0.317986	0.0951988	0.32706	0.541502	0.542748	0.746108	0.127733	0.503485	0.118288
													PVP01_1414500	conserved Plasmodium protein	1	6173	0.256679	-0.0160199	0.733937	0.286648	0.395921	0.252901	0.456689	0.457313	0.529758	0.800032	0.136101	0.307938	-0.138824
													PVP01_1114300	conserved Plasmodium protein	4	350	0.168363	-0.0897252	0.836336	0.165465	0.345801	0.284981	0.33151	0.509184	0.503493	0.892481	0.148563	0.392012	-0.0300404
													PVP01_0420900	conserved Plasmodium protein	5	829	0.122021	-0.129389	0.875185	0.159336	0.361019	0.274193	0.34079	0.522752	0.474836	0.855843	0.172722	0.415287	0.01377
													PVP01_1127800	conserved Plasmodium protein	4	4901	0.199043	-0.0995825	0.902792	0.0866355	0.467064	0.302353	0.372765	0.434608	0.434463	0.8784	0.148499	0.34106	-0.0104334
													PVP01_1015800	RAP protein	2	3595	0.20055	-0.119278	0.935862	0.168346	0.411648	0.254021	0.352459	0.448361	0.442006	0.792081	0.185962	0.333339	0.0519154
													PVP01_0313500	serine--tRNA ligase	1	1898	0.139024	-0.101788	0.844669	0.141244	0.363979	0.231574	0.35695	0.507588	0.457462	0.823875	0.212668	0.382875	0.0970424
													PVP01_1315800	conserved Plasmodium protein	2	5608	0.0705317	0.289611	0.375227	0.464229	0.101796	0.0416104	0.113212	0.796538	0.525901	0.0963713	0.810561	0.393824	0.377377
													PVP01_0620500	conserved Plasmodium protein	1	1307	0.165384	-0.0897468	0.861699	0.105014	0.474885	0.295436	0.374952	0.454112	0.47575	0.862697	0.101388	0.383723	-0.00957397
													PVP01_0613900	conserved Plasmodium protein	2	349	0.324013	-0.126664	0.721978	0.218484	0.402279	0.204194	0.448189	0.381201	0.436525	0.875242	0.125051	0.360411	0.0824493
													PVP01_0320300	protein kinase	6	6288	0.115464	-0.0661754	0.848127	0.106532	0.364626	0.208492	0.330639	0.523245	0.481364	0.854142	0.106864	0.501538	0.0755472
													PVP01_0527000	conserved Plasmodium protein	4	2840	0.113739	-0.0946339	0.853541	0.165035	0.34891	0.250057	0.330228	0.513443	0.507029	0.905396	0.167951	0.38991	-0.000734366
													PVP01_1413450	apical ring associated protein 1	1	251	0.120545	-0.105238	0.872403	0.156282	0.343885	0.311655	0.324115	0.553116	0.45467	0.805437	0.193617	0.398799	0.0202984
													PVP01_0305100	lysine decarboxylase	1	6272	0.119228	-0.073191	0.814359	0.174605	0.383643	0.240296	0.361011	0.529715	0.522013	0.89538	0.221928	0.31713	-0.0581374
													PVP01_0707800	apoptosis-related protein	7	389	0.139987	-0.112284	0.864079	0.15801	0.371964	0.247475	0.355491	0.493603	0.499179	0.898135	0.122834	0.407381	0.00153047
													PVP01_0320400	conserved Plasmodium protein	5	9799	0.0838696	-0.129696	0.845195	0.123995	0.400008	0.22705	0.364406	0.49824	0.481609	0.918993	0.146257	0.458514	0.0283574
													PVP01_1313000	GTP-binding protein	1	1253	0.183052	-0.105175	0.82635	0.135061	0.464851	0.246855	0.465862	0.476071	0.428112	0.804288	0.113181	0.392242	0.0147885
													PVP01_1104300	alanine--tRNA ligase	1	3593	0.15661	-0.112319	0.747134	0.287805	0.387717	0.227985	0.46452	0.499953	0.511177	0.814697	0.260939	0.296941	-0.0987263
													PVP01_1116000	RWD domain-containing protein	1	1187	0.14891	-0.0653657	0.85666	0.115716	0.372961	0.270782	0.396519	0.539868	0.435495	0.822684	0.161333	0.356965	0.0313187
													PVP01_0808400	tubulin beta chain	3	1335	0.237817	-0.0388967	0.827486	0.0670294	0.469899	0.349199	0.348334	0.433647	0.436637	0.842409	0.088553	0.374884	0.006458
													PVP01_0927700	protein phosphatase	7	842	0.117096	-0.112646	0.867644	0.150508	0.358928	0.252938	0.334567	0.508813	0.490654	0.888874	0.156369	0.409429	0.0202585
													PVP01_0949200	tryptophan-rich protein	2	850	0.162714	0.0570909	0.712936	0.264637	0.345911	0.274247	0.401462	0.528161	0.525948	0.823296	0.220699	0.237222	-0.111616
													PVP01_0414500	50S ribosomal protein L33	4	356	0.150977	-0.116801	0.84615	0.16483	0.400088	0.233965	0.392069	0.472284	0.497773	0.890505	0.111125	0.403256	-0.004527
													PVP01_0824900	circumsporozoite- and TRAP-related protein	1	6347	0.143652	-0.124569	0.856722	0.148102	0.404936	0.29555	0.378278	0.485024	0.481857	0.870273	0.137834	0.396572	-0.0338538
													PVP01_1202000	vacuolar fusion protein MON1	3	2571	-0.0783414	0.230196	0.502699	0.244024	0.121877	-0.0328	0.100568	0.660929	0.699932	0.539355	0.113464	0.890668	0.447569
													PVP01_1343600	trafficking protein particle complex subunit 1	3	567	0.122336	-0.107672	0.869886	0.143612	0.376012	0.263779	0.33774	0.496341	0.493192	0.896738	0.135521	0.407656	0.00473862
													PVP01_0835000	conserved Plasmodium protein	1	3011	0.127078	-0.12242	0.867757	0.125433	0.410502	0.266657	0.378356	0.492728	0.460742	0.86448	0.146918	0.406823	0.0135663
													PVP01_0214400	alpha/beta hydrolase	4	1772	0.225057	-0.0327334	0.840917	0.0747871	0.464457	0.305048	0.330131	0.442356	0.429365	0.821007	0.0964084	0.365077	0.0764745
													PVP01_0405300	Plasmodium exported protein (PHISTc)	2	1003	0.122556	-0.104976	0.821939	0.124578	0.392741	0.20681	0.372925	0.529265	0.498808	0.791124	0.0826875	0.513551	0.0844664
													PVP01_1329600	glutathione S-transferase	2	616	-0.0290294	0.441032	0.369976	0.401528	0.0155803	-0.0907904	0.0358765	0.686274	0.731675	0.193659	0.13664	0.921781	0.620026
													PVP01_0523600	Plasmodium exported protein (PHIST)%2C pseudogene	2	724	0.102833	-0.0711486	0.861502	0.119948	0.408918	0.292433	0.330186	0.470457	0.492485	0.869979	0.170469	0.383315	0.00275594
													PVP01_1111200	falcilysin	1	3461	0.126527	-0.0974921	0.824228	0.153228	0.40786	0.270533	0.407519	0.531664	0.453729	0.837984	0.249908	0.30234	-0.0358522
													PVP01_0504300	conserved Plasmodium protein	2	517	0.144642	-0.11406	0.810588	0.208987	0.371106	0.242851	0.398305	0.476341	0.486324	0.808396	0.208315	0.377528	0.0113677
													PVP01_1409500	conserved Plasmodium protein	1	1685	0.117442	-0.0663196	0.820955	0.157534	0.388462	0.310095	0.338302	0.480172	0.495723	0.868108	0.215163	0.343573	-0.0405687
													PVP01_1333100	dimethyladenosine transferase	1	1271	0.0962625	-0.104132	0.848632	0.148573	0.379612	0.258473	0.351249	0.534463	0.498967	0.887089	0.196389	0.360296	-0.0275104
													PVP01_1110000	conserved Plasmodium protein	1	599	0.1527	-0.127879	0.850401	0.15087	0.400629	0.227237	0.38526	0.470596	0.480711	0.87404	0.123135	0.411929	0.0265819
													PVP01_1425800	conserved Plasmodium protein	1	1892	0.104758	-0.116777	0.864621	0.134205	0.381703	0.264464	0.356824	0.517675	0.471414	0.885504	0.156268	0.404676	0.000519146
													PVP01_0508800	protein KRI1	1	2048	0.178991	-0.149365	0.877134	0.15531	0.440622	0.261414	0.461683	0.474555	0.449846	0.830898	0.133456	0.349247	-0.0381711
													PVP01_0924100	conserved Plasmodium protein	1	3635	0.127025	-0.135328	0.848925	0.139794	0.359899	0.276118	0.356498	0.49697	0.462124	0.942206	0.157287	0.394405	-0.000900256
													PVP01_0933000	T-complex protein 1 subunit alpha	2	1630	0.226623	-0.132734	0.831631	0.201678	0.427666	0.254097	0.456333	0.44891	0.48496	0.807541	0.0495326	0.391197	-0.0236121
													PVP01_0530700	erythrocyte membrane-associated antigen	1	13133	0.0907844	-0.138305	0.845051	0.161371	0.342961	0.196631	0.306461	0.560805	0.527217	0.84908	0.164683	0.473839	0.0427377
													PVP01_0212200	ubiquitin carboxyl-terminal hydrolase	4	8921	0.119675	-0.112202	0.862104	0.148725	0.351874	0.260418	0.326885	0.513056	0.490912	0.899049	0.157798	0.400988	0.00174543
													PVP01_1029300	centrosomal protein CEP120	1	4919	0.125445	-0.132727	0.876696	0.142321	0.354801	0.264308	0.32395	0.544694	0.445169	0.82967	0.194183	0.411734	0.0404214
													PVP01_1125000	anaphase-promoting complex subunit 11	1	269	0.172217	0.0462806	0.849434	0.0283327	0.572326	0.426705	0.330401	0.407324	0.403283	0.743159	0.0834911	0.340631	0.0162714
													PVP01_1456300	conserved Plasmodium protein	2	1660	0.188807	-0.111427	0.862255	0.125413	0.405089	0.275125	0.35728	0.476523	0.453484	0.836628	0.0990533	0.404327	0.0456999
													PVP01_0701200	reticulocyte binding protein 1a	2	8500	0.11195	-0.111146	0.913519	0.164505	0.355943	0.271765	0.325764	0.490911	0.487443	0.869084	0.1864	0.356192	-0.00566672
													PVP01_0928000	tRNA (guanine-N(7)-)-methyltransferase	1	860	0.127382	-0.12179	0.86754	0.132749	0.398135	0.264246	0.358927	0.483819	0.474448	0.871418	0.135094	0.408207	0.0162992
													PVP01_0320700	exonuclease I	1	3743	0.115413	-0.111354	0.875116	0.132383	0.365046	0.26628	0.324959	0.507948	0.479393	0.882851	0.144597	0.410936	0.0222039
													PVP01_1314000	conserved Plasmodium protein	1	746	-0.0300366	0.301819	0.490477	0.324128	0.0748047	-0.0518901	0.0789953	0.675509	0.685748	0.273521	0.0575574	0.958754	0.575572
													PVP01_1131400	conserved Plasmodium protein	1	1853	0.107387	-0.0241969	0.870483	0.0959894	0.377943	0.170911	0.343996	0.506332	0.487534	0.758478	0.0532004	0.551851	0.114485
													PVP01_1109200	conserved Plasmodium protein	2	6538	0.168613	-0.0800303	0.811739	0.202589	0.334329	0.25324	0.356528	0.523436	0.507982	0.887403	0.158957	0.33584	-0.0473831
													PVP01_1301900	conserved protein	6	6054	0.119928	-0.121059	0.873007	0.14046	0.358395	0.259691	0.333208	0.50787	0.478868	0.876977	0.147447	0.413688	0.0246947
													PVP01_1268600	metacaspase 2	7	5771	0.0968321	0.00606163	0.841569	0.150411	0.33145	0.225662	0.317053	0.524611	0.501734	0.832911	0.1569	0.433641	-0.00819284
													PVP01_0207900	2-C-methyl-D-erythritol 4-phosphate cytidylyltransferase	1	1847	0.245951	-0.13503	0.785231	0.162791	0.439102	0.298249	0.451455	0.389367	0.386883	0.8927	0.151352	0.346171	-0.00483147
													PVP01_0709900	conserved Plasmodium protein	2	3736	0.183488	-0.085087	0.816699	0.176328	0.412204	0.235107	0.38865	0.501221	0.523747	0.868126	0.157994	0.320383	-0.0895221
													PVP01_1265600	FACT complex subunit SSRP1	1	1508	0.262521	-0.0580475	0.805512	0.133866	0.325837	0.347398	0.313678	0.535844	0.431594	0.768971	0.156744	0.379504	0.00591391
													PVP01_0505400	conserved Plasmodium protein	2	4915	0.115084	-0.132804	0.845431	0.1509	0.347708	0.247038	0.333727	0.485144	0.479753	0.938991	0.172854	0.404632	0.0204039
													PVP01_0408300	autophagy-related protein 11	5	4621	0.136854	-0.121848	0.866282	0.139351	0.391405	0.25476	0.35678	0.477161	0.479538	0.875418	0.120799	0.416647	0.0148005
													PVP01_1238400	zinc finger protein	1	2231	0.199195	-0.0880762	0.896967	0.256845	0.344847	0.196241	0.389879	0.437343	0.482491	0.767868	0.224228	0.269244	0.0292263
													PVP01_1257700	transcription factor IIIb subunit	2	2317	0.113175	-0.100987	0.867392	0.126032	0.387972	0.273049	0.331446	0.480148	0.487306	0.896073	0.134433	0.402442	0.00479342
													PVP01_1130600	phosphatidylinositol N- acetylglucosaminyltransferase subunit GPI1	9	1967	0.149223	-0.134086	0.892189	0.126797	0.349982	0.192256	0.342787	0.500583	0.470442	0.794717	0.0873254	0.506802	0.122494
													PVP01_1146700	MYND-type zinc finger protein	3	828	0.117999	-0.128059	0.864161	0.149699	0.363527	0.249999	0.340784	0.495316	0.486159	0.882407	0.147557	0.415212	0.0160995
													PVP01_0915000	GTPase-activating protein	9	1108	0.126972	-0.121669	0.861169	0.150693	0.368375	0.241301	0.345251	0.489515	0.490698	0.878048	0.142099	0.413387	0.0148162
													PVP01_0007910	PIR protein	4	1511	0.145616	0.031405	0.737603	0.261732	0.306077	0.270566	0.326954	0.530292	0.542362	0.843218	0.218073	0.268365	-0.0833847
													PVP01_1223800	GPI transamidase subunit PIG-U	8	1879	0.146451	-0.10537	0.854405	0.129628	0.429832	0.265604	0.39015	0.481276	0.496822	0.876495	0.108902	0.370324	-0.0458042
													PVP01_0404900	Plasmodium exported protein	2	1183	0.124871	-0.119949	0.850347	0.165783	0.337649	0.283314	0.357077	0.520146	0.474364	0.841334	0.203159	0.371218	-0.0121052
													PVP01_0507300	translation initiation factor IF-2	1	3512	0.1206	-0.0586933	0.802846	0.152861	0.42644	0.236923	0.366559	0.444921	0.504842	0.906877	0.159668	0.354882	-0.0240702
													PVP01_0801200	Plasmodium exported protein	2	1417	0.219956	0.0184749	0.626012	0.293529	0.376891	0.297471	0.425289	0.42471	0.489388	0.889028	0.235195	0.213426	-0.115819
													PVP01_1324600	small nucleolar RNA snoR27	1	144	0.134934	-0.105698	0.878289	0.12736	0.351097	0.296857	0.313973	0.542117	0.442476	0.813263	0.146302	0.407296	0.0382452
													PVP01_0009780	PIR protein	2	616	0.109165	-0.0839262	0.849308	0.145734	0.33498	0.302955	0.30687	0.557019	0.443216	0.784067	0.216905	0.383831	0.0360963
													PVP01_1336000	ubiquitin-conjugating enzyme E2	6	846	0.161151	-0.121583	0.834733	0.100796	0.450564	0.291388	0.405198	0.471226	0.440967	0.8593	0.118651	0.400123	-0.0271367
													PVP01_0404600	Plasmodium exported protein	2	1168	0.229858	-0.0958012	0.819461	0.164044	0.324967	0.258054	0.321207	0.544061	0.427796	0.777058	0.177109	0.35998	0.0773838
													PVP01_0910400	small nucleolar RNA SNORD127	1	70	0.162402	-0.0221728	0.865505	0.128868	0.319066	0.341164	0.302309	0.593625	0.413929	0.743519	0.146787	0.357442	0.032673
													PVP01_1457200	50S ribosomal protein L23	2	811	0.301097	0.263292	0.266865	0.605692	0.23574	0.183988	0.349253	0.590275	0.480686	0.0771097	0.815707	0.0607774	0.154266
													PVP01_1242300	conserved Plasmodium protein	5	8848	0.0933558	-0.0639904	0.782494	0.258065	0.284075	0.168958	0.294603	0.537462	0.578212	0.873244	0.12854	0.440845	0.00841335
													PVP01_0000300	PIR protein	3	897	0.93126	0.397343	0.229898	0.559381	0.752673	0.248954	0.779518	0.0823476	0.397089	0.0703576	0.00062772	-0.0569168	-0.0111992
													PVP01_1342500	conserved Plasmodium protein	1	7916	0.0886307	-0.120714	0.838812	0.171714	0.342139	0.21525	0.324363	0.523727	0.535209	0.895937	0.168275	0.412724	-0.0152164
													PVP01_1252200	conserved Plasmodium protein	1	569	0.1169	-0.12398	0.877449	0.13324	0.35333	0.269575	0.325589	0.515557	0.471264	0.870761	0.139042	0.414296	0.0167102
													PVP01_0221000	PIR protein	3	954	0.828021	0.358709	0.161322	0.769603	0.578476	0.212387	0.802672	0.227495	0.476691	0.0348513	0.107397	-0.0507766	-0.127765
													PVP01_1331500	rap guanine nucleotide exchange factor	2	10069	0.114192	-0.130317	0.868182	0.142919	0.35871	0.25433	0.328818	0.510296	0.486558	0.880992	0.146023	0.411172	0.00672512
													PVP01_0104100	conserved Plasmodium protein	1	12104	0.117311	-0.105237	0.826314	0.18229	0.353708	0.22285	0.339974	0.498274	0.527513	0.914434	0.155394	0.377179	-0.0320922
													PVP01_0622500	GDP dissociation inhibitor	1	2804	0.19516	-0.0315751	0.807067	0.129113	0.376844	0.256719	0.379069	0.471127	0.473849	0.882658	0.101677	0.350654	-0.0145954
													PVP01_0734600	Plasmodium exported protein	2	1690	0.123875	-0.132598	0.870687	0.137046	0.365634	0.260223	0.335879	0.499446	0.466633	0.857043	0.137649	0.422955	0.0287786
													PVP01_1028900	trafficking protein particle complex subunit 8	2	7336	0.302503	-0.0257241	0.848739	0.0643168	0.496067	0.26631	0.42508	0.406274	0.419758	0.81231	0.0173752	0.331541	0.00544847
													PVP01_1133100	pyridoxal kinase	3	1092	0.11002	-0.124355	0.860255	0.143599	0.358601	0.247734	0.332122	0.494309	0.483631	0.883138	0.147746	0.414252	0.0165412
													PVP01_0947400	conserved Plasmodium protein	2	8581	0.120045	-0.124782	0.864145	0.127474	0.375782	0.254885	0.338295	0.488079	0.472416	0.880196	0.135153	0.41406	0.0206816
													PVP01_1247200	pyridoxal 5'-phosphate synthase	8	862	0.276603	0.30777	0.206438	0.591381	0.279792	0.186445	0.365404	0.57498	0.49737	0.119312	0.804603	0.0630395	0.0925911
													PVP01_0618200	S-adenosylmethionine decarboxylase/ornithine decarboxylase	1	4304	0.184538	-0.0963648	0.807012	0.170919	0.32142	0.300544	0.334042	0.504012	0.487824	0.85344	0.17262	0.368245	-0.0440298
													PVP01_1264100	protein transport protein SEC7	1	9059	0.131059	-0.0852745	0.775938	0.200954	0.317435	0.261893	0.320586	0.512144	0.509788	0.929531	0.228178	0.324254	-0.0624092
													PVP01_1264300	conserved Plasmodium protein	2	7342	0.155503	-0.106191	0.841134	0.126404	0.38339	0.238436	0.344542	0.467901	0.47508	0.887571	0.124831	0.388918	0.033526
													PVP01_1219500	MSP7-like protein	1	284	0.13202	-0.0959177	0.82372	0.165604	0.381641	0.233227	0.349478	0.509331	0.456096	0.850189	0.229625	0.352162	-0.0269477
													PVP01_0617100	ribosome maturation factor RimM	2	2089	0.107548	-0.144229	0.863026	0.128037	0.382407	0.253839	0.346833	0.517297	0.465364	0.858327	0.167781	0.405034	0.00735453
													PVP01_0410100	conserved Plasmodium protein	2	4036	0.105885	-0.115365	0.85376	0.138637	0.371646	0.249582	0.338502	0.483348	0.491621	0.905579	0.143671	0.397653	-0.00685366
													PVP01_0946100	dynamin-like protein	4	2441	0.106697	-0.126991	0.851026	0.163284	0.346507	0.251194	0.341592	0.497223	0.499992	0.898925	0.155288	0.392242	-0.0214554
													PVP01_1260600	pyruvate dehydrogenase E1 component subunit beta	1	1220	0.161863	-0.107261	0.868439	0.116508	0.410385	0.270606	0.385549	0.47333	0.463042	0.848447	0.0875114	0.392811	-0.0160238
													PVP01_1108400	conserved Plasmodium protein	1	704	0.262852	0.426814	0.279113	0.464104	0.245381	0.0798881	0.285531	0.595759	0.450917	0.0494759	0.8097	0.151282	0.248067
													PVP01_0928900	prefoldin subunit 5	3	741	0.279281	-0.0626858	0.892934	0.0472213	0.517743	0.303713	0.38506	0.392771	0.37276	0.740812	0.102108	0.320158	0.0563626
													PVP01_1129600	splicing factor 3A subunit 2	1	650	0.106861	-0.12283	0.866525	0.134791	0.348533	0.254469	0.32522	0.499324	0.480485	0.887883	0.141191	0.41049	0.0129916
													PVP01_1247300	conserved Plasmodium protein	1	2828	0.230344	-0.102723	0.815832	0.119314	0.363879	0.353223	0.31596	0.52215	0.404966	0.764781	0.198668	0.387518	-0.0280893
													PVP01_0313900	exported serine/threonine protein kinase	1	8408	0.120617	-0.125423	0.824585	0.100409	0.403955	0.27754	0.375377	0.483126	0.438476	0.911889	0.160054	0.38317	-0.00900639
													PVP01_0713800	ATP-dependent 6-phosphofructokinase	1	4265	0.0897876	-0.15101	0.848872	0.178771	0.307899	0.267697	0.312331	0.596898	0.47083	0.810916	0.274125	0.358483	-0.0213678
													PVP01_0113100	ras-related protein Rab-18	4	602	0.0907551	-0.131985	0.845577	0.114098	0.400243	0.261941	0.37214	0.520498	0.43005	0.842391	0.186356	0.397265	0.0145425
													PVP01_1423200	MAATS1 domain-containing protein	1	1904	0.158986	-0.107769	0.830906	0.131143	0.364497	0.229091	0.362842	0.495358	0.470753	0.898212	0.124583	0.372735	0.0124884
													PVP01_1249200	large ribosomal subunit nuclear export factor	1	4451	0.135175	-0.121812	0.815867	0.16518	0.350082	0.245031	0.355	0.48222	0.494691	0.953245	0.138286	0.36566	-0.0368427
													PVP01_1466800	conserved Plasmodium protein	1	2450	0.12503	-0.107019	0.836841	0.158656	0.346433	0.231005	0.32919	0.484027	0.505344	0.913353	0.132456	0.389454	-0.00575089
													PVP01_1413100	GYF domain-containing protein	2	3658	0.195415	-0.109038	0.839091	0.077923	0.401444	0.267238	0.3735	0.457197	0.41185	0.868487	0.0975795	0.403285	0.0543487
													PVP01_0415800	6-cysteine protein	1	8177	0.165634	-0.118928	0.746601	0.170467	0.414208	0.253745	0.388617	0.397959	0.477455	1	0.145471	0.344779	-0.0477587
													PVP01_0213700	eukaryotic translation initiation factor 2 subunit alpha	2	988	0.144639	-0.0879732	0.808079	0.201865	0.354062	0.242502	0.37073	0.47506	0.530213	0.901925	0.111905	0.349657	-0.0658505
													PVP01_0317600	V-type ATPase V0 subunit e	3	234	0.104	-0.117783	0.827972	0.151405	0.395748	0.293301	0.308776	0.583493	0.4695	0.770908	0.286305	0.312817	-0.0504873
													PVP01_0421200	5'-3' exonuclease%2C N-terminal resolvase-like domain	1	1328	0.108887	-0.126607	0.868623	0.138874	0.351283	0.284199	0.34384	0.522573	0.471346	0.867728	0.133217	0.39284	-0.021171
													PVP01_1317400	voltage-dependent anion-selective channel protein	7	863	0.112241	-0.134244	0.864178	0.129908	0.367621	0.25233	0.346921	0.494934	0.471911	0.883335	0.130051	0.411746	0.00347997
													PVP01_0712600	phospholipid or glycerol acyltransferase	4	1256	0.124219	-0.114017	0.855948	0.121718	0.375986	0.259527	0.32587	0.473237	0.479354	0.890816	0.120374	0.412407	0.00791803
													PVP01_0522700	Plasmodium exported protein (PHIST)	2	1234	0.0888792	0.0318124	0.726802	0.0964438	0.428426	0.402458	0.308471	0.474082	0.365232	0.81365	0.389007	0.21618	-0.00828677
													PVP01_1032000	50S ribosomal protein L28%2C apicoplast	5	772	0.122405	-0.133389	0.860024	0.116269	0.4005	0.251607	0.373607	0.48324	0.453413	0.865851	0.117045	0.411643	0.0077319
													PVP01_1248900	vivapain-1	1	1751	0.216095	-0.103805	0.828315	0.150214	0.342092	0.224919	0.347995	0.495789	0.470521	0.868464	0.0863919	0.367242	0.0332374
													PVP01_1135300	AP2 domain transcription factor	1	11945	0.088732	-0.189859	0.839507	0.187101	0.322699	0.434473	0.288378	0.424388	0.42321	0.834932	0.212899	0.347093	0.11385
													PVP01_0109000	cloroquine resistance associated protein Cg8	1	644	0.119435	-0.0803456	0.863718	0.0730937	0.463257	0.311994	0.332382	0.427285	0.444566	0.840301	0.105161	0.403687	0.02229
													PVP01_0532400	cysteine-rich protective antigen	2	1087	0.10462	-0.124725	0.852289	0.130178	0.370819	0.248042	0.362596	0.492367	0.476706	0.898467	0.135328	0.395334	-0.0161444
													PVP01_0216300	tRNA Valine	1	72	0.13087	-0.012042	0.724671	0.281707	0.300285	0.259491	0.336545	0.511405	0.533819	0.823022	0.250815	0.273673	-0.0908181
													PVP01_0722400	RNA-binding protein	6	603	0.22101	-0.13808	0.773965	0.127246	0.44498	0.249774	0.441071	0.479891	0.402533	0.801715	0.16305	0.385036	-0.0302786
													PVP01_1266800	porphobilinogen synthase	6	1350	0.104035	-0.116958	0.852387	0.142453	0.34762	0.239963	0.323009	0.488328	0.492441	0.903387	0.1365	0.404134	0.00278826
													PVP01_0405000	liver stage antigen 3	2	8194	0.12221	-0.130583	0.848087	0.105997	0.341397	0.271611	0.308885	0.545194	0.416394	0.819256	0.249584	0.372413	0.0481835
													PVP01_1023300	conserved Plasmodium protein	1	1091	0.117008	0.0226292	0.826772	0.00872392	0.556735	0.360086	0.409957	0.439456	0.373435	0.785294	0.0964127	0.335427	-0.0137258
													PVP01_1429700	ATP-dependent RNA helicase DBP1	1	2771	0.0997794	-0.151272	0.847156	0.166904	0.340934	0.235016	0.319685	0.529093	0.507612	0.880426	0.177047	0.393673	-0.028075
													PVP01_1255200	sortilin	4	2693	0.109923	-0.136422	0.829975	0.115833	0.372742	0.244256	0.367492	0.480933	0.451723	0.937606	0.152281	0.387712	0.00326497
													PVP01_1015300	WD repeat-containing protein 26	1	3692	0.194912	-0.188388	0.8378	0.202206	0.300929	0.238087	0.318195	0.496878	0.455563	0.866227	0.285545	0.323095	-0.0164041
													PVP01_1310400	conserved Plasmodium protein	1	4631	0.141231	0.00219947	0.763087	0.193772	0.372661	0.210761	0.345909	0.437302	0.554705	0.874319	0.153278	0.315608	-0.0511001
													PVP01_0418500	adenylosuccinate lyase	1	1394	0.1095	-0.128262	0.868176	0.123356	0.353217	0.25207	0.319982	0.497225	0.466746	0.873296	0.129967	0.419195	0.0261301
													PVP01_0724200	histone deacetylase 1	1	1346	0.182646	-0.12661	0.839663	0.116694	0.353907	0.28311	0.332256	0.484994	0.441729	0.823124	0.128935	0.422502	0.0258251
													PVP01_1447100	conserved Plasmodium protein	9	1990	0.149947	-0.186638	0.852087	0.181925	0.436314	0.405453	0.389102	0.337549	0.396534	0.788634	0.14414	0.306751	0.106869
													PVP01_0303800	6-cysteine protein	1	1463	0.125758	-0.0807194	0.79316	0.196832	0.348224	0.21465	0.34792	0.456124	0.530332	0.912446	0.141835	0.360317	-0.038547
													PVP01_0804000	E3 ubiquitin-protein ligase	1	3509	0.138409	-0.105181	0.864509	0.0911546	0.359035	0.255098	0.308131	0.4995	0.441947	0.86808	0.140748	0.392052	0.0533083
													PVP01_1260500	conserved Plasmodium protein	1	8936	0.113269	-0.0995676	0.846675	0.136645	0.361893	0.238736	0.329818	0.48291	0.49024	0.903665	0.124878	0.388796	-0.0119693
													PVP01_0518300	NEDD8-activating enzyme E1 catalytic subunit	1	1220	0.0853979	-0.115479	0.841693	0.155705	0.331931	0.250569	0.329571	0.490475	0.491265	0.885561	0.174894	0.392479	-0.00891962
													PVP01_1274000	PIR protein	3	1314	0.156606	-0.0587804	0.842955	0.136359	0.315039	0.339656	0.298413	0.569992	0.417957	0.738551	0.175215	0.345652	0.0273099
													PVP01_0010400	PIR protein	4	836	0.13111	-0.0963261	0.831686	0.172377	0.305487	0.307848	0.275093	0.624641	0.393501	0.71663	0.285122	0.346738	0.00845891
													PVP01_1346000	conserved Plasmodium protein	3	5073	0.131285	-0.120452	0.843355	0.122096	0.367691	0.269157	0.330685	0.509744	0.491773	0.885693	0.153277	0.362686	-0.0451984
													PVP01_API03200	tRNA Glycine	1	70	0.128908	-0.0058648	0.8044	0.124344	0.280149	0.271947	0.249281	0.601491	0.384883	0.678652	0.295561	0.310633	0.174548
													PVP01_1203700	conserved protein	6	465	0.287669	0.303596	0.283453	0.53618	0.292753	0.234039	0.338342	0.581102	0.404869	0.0876767	0.819735	0.0145568	0.114095
													PVP01_0607100	PHAX domain-containing protein	1	5552	0.12639	-0.136562	0.86367	0.115724	0.364092	0.264316	0.333447	0.495454	0.445033	0.839536	0.130047	0.424368	0.0317606
													PVP01_1345900	conserved Plasmodium protein	1	2087	0.100694	-0.135408	0.860341	0.131778	0.351423	0.24544	0.323124	0.487781	0.475251	0.882248	0.138636	0.41758	0.0162599
													PVP01_1122700	pyruvate kinase	3	1533	0.0939757	-0.128818	0.851303	0.139417	0.344607	0.238289	0.324036	0.483039	0.485249	0.893515	0.149423	0.408288	0.0100838
													PVP01_0620200	conserved Plasmodium protein	1	1109	0.0838504	-0.149486	0.854117	0.144172	0.333172	0.208054	0.306019	0.523326	0.475049	0.847902	0.172828	0.455116	0.0378931
													PVP01_1431600	eukaryotic translation initiation factor 3 subunit A	1	3857	0.119064	-0.151533	0.879581	0.169611	0.338497	0.245538	0.32547	0.514795	0.489254	0.865243	0.22013	0.325486	-0.0498502
													PVP01_1139100	conserved Plasmodium protein	1	5549	0.19589	-0.0427745	0.798206	0.170404	0.439381	0.292895	0.375794	0.49341	0.491303	0.831929	0.12501	0.271722	-0.154303
													PVP01_1110900	protein transport protein Sec24A	5	2803	0.114053	-0.143785	0.864102	0.12877	0.358527	0.251471	0.331989	0.492085	0.461409	0.859765	0.130544	0.418866	0.0203883
													PVP01_1460500	conserved Plasmodium protein	1	1316	0.132928	-0.222613	0.762167	0.160668	0.405259	0.463287	0.370475	0.369453	0.375605	0.811117	0.185772	0.35057	0.12297
													PVP01_0726000	dynein light chain	5	334	0.187544	-0.13426	0.836495	0.132759	0.415387	0.257697	0.428446	0.473191	0.441703	0.824266	0.0679727	0.380822	-0.0281232
													PVP01_1458000	vacuolar protein sorting-associated protein 16	1	2894	0.133592	-0.0670025	0.788065	0.189475	0.34084	0.20797	0.34997	0.45824	0.524703	0.90741	0.136164	0.345735	-0.0319367
													PVP01_1139900	conserved Plasmodium protein	1	17357	0.0771808	-0.12154	0.828448	0.221291	0.323932	0.194861	0.305783	0.512818	0.530242	0.867021	0.0906216	0.453249	-0.00212613
													PVP01_1022500	RNA pseudouridylate synthase	1	34385	0.0999008	-0.138388	0.852462	0.145028	0.339864	0.237626	0.317081	0.501483	0.502191	0.912574	0.163948	0.377676	-0.0338272
													PVP01_0102800	chitinase	1	1952	0.879132	0.354377	0.164012	0.691844	0.624829	0.129938	0.839231	0.154453	0.460653	0.0683458	-0.0381447	0.0149724	-0.0671826
													PVP01_1119800	SET domain protein	6	19812	0.10438	-0.142365	0.868294	0.152858	0.35429	0.217188	0.331295	0.505513	0.478592	0.858885	0.0955358	0.437037	0.0119443
													PVP01_1428900	conserved protein	4	1844	0.0861371	-0.123084	0.838463	0.136937	0.372971	0.246923	0.316498	0.488177	0.503222	0.88608	0.16793	0.379736	-0.0273433
													PVP01_0821600	conserved Plasmodium protein	1	13913	0.150967	-0.113971	0.86041	0.217776	0.375021	0.244199	0.340996	0.494483	0.464043	0.819696	0.138372	0.322856	-0.0422334
													PVP01_1468400	thymidylate kinase	7	653	0.125122	-0.145909	0.80542	0.199013	0.350718	0.193714	0.337977	0.509042	0.537661	0.885819	0.162472	0.36902	-0.0576074
													PVP01_0408600	vacuolar protein sorting-associated protein 45	1	2147	0.100616	-0.063267	0.791138	0.192219	0.320243	0.232925	0.316417	0.485571	0.525652	0.906702	0.167196	0.344715	-0.0482671
													PVP01_0011020	conserved Plasmodium protein	1	1059	0.110889	-0.136235	0.851664	0.131583	0.356629	0.227587	0.327378	0.480326	0.469945	0.880134	0.135414	0.415365	0.0203935
													PVP01_1322300	conserved Plasmodium protein	1	3446	0.289453	-0.0299177	0.714162	0.094968	0.578856	0.344303	0.479234	0.286484	0.361771	0.831254	0.0449871	0.295565	-0.0223429
													PVP01_1236300	cyclic nucleotide phosphodiesterase	6	2406	0.174917	-0.140428	0.836076	0.0954404	0.369874	0.270981	0.330462	0.445304	0.440652	0.901238	0.100263	0.416582	0.0247758
													PVP01_0518000	conserved Plasmodium protein	1	2780	0.220881	-0.0395427	0.825804	0.0391503	0.508293	0.275013	0.408224	0.397603	0.417125	0.818268	0.0283301	0.352598	0.0142959
													PVP01_1264400	TRAP-like protein	2	7774	0.136399	-0.109798	0.858733	0.11019	0.356974	0.23612	0.337451	0.493927	0.451911	0.866742	0.10385	0.405947	0.0161112
													PVP01_1318600	conserved Plasmodium protein	1	806	0.15276	0.0083722	0.822682	0.0697359	0.418594	0.32206	0.34099	0.506905	0.405384	0.782689	0.149125	0.335093	-0.0506443
													PVP01_1017300	ubiquitin carboxyl-terminal hydrolase 2	3	4026	0.123139	-0.0999654	0.804705	0.161047	0.342322	0.205429	0.329847	0.464775	0.503436	0.914016	0.139619	0.374244	-0.000926436
													PVP01_1207100	ethanolamine-phosphate cytidylyltransferase	3	1818	0.183888	-0.0799859	0.72736	0.129205	0.497233	0.26383	0.445391	0.330446	0.443763	0.965011	0.0798118	0.333273	-0.0597628
													PVP01_1429800	protein phosphatase PPM7	9	903	0.186578	0.319766	0.271756	0.568629	0.169826	0.232424	0.24991	0.614963	0.436055	0.0213829	0.844567	0.0887692	0.254407
													PVP01_0917300	dipeptidyl aminopeptidase 1	1	2072	0.166516	-0.15781	0.78082	0.183546	0.414094	0.205594	0.471027	0.481329	0.451123	0.829348	0.17615	0.323475	-0.0664333
													PVP01_0819900	T-complex protein 1 subunit epsilon	1	1607	0.169967	-0.101922	0.853855	0.0810109	0.378157	0.274792	0.306192	0.482999	0.426325	0.843323	0.108224	0.386018	0.0481203
													PVP01_0714700	conserved Plasmodium protein	7	854	0.825182	0.309889	0.271068	0.640494	0.703087	0.137291	0.861406	0.142673	0.413204	0.165092	-0.0517187	-0.0366913	-0.123985
													PVP01_0516500	Plasmodium exported protein (PHIST)	2	2287	0.109129	-0.125257	0.823587	0.147298	0.364156	0.217701	0.353016	0.45956	0.492731	0.907597	0.133613	0.388904	-0.0150665
													PVP01_0609100	chromodomain-helicase-DNA-binding protein 1 homolog	1	9797	0.114008	-0.123318	0.862393	0.0910115	0.40628	0.272774	0.342939	0.460248	0.444655	0.838801	0.112527	0.410448	0.0220943
													PVP01_0947700	dynein light chain	5	319	0.133861	-0.0975351	0.806167	0.138661	0.344649	0.240063	0.286262	0.521374	0.490079	0.866995	0.197718	0.336478	-0.0104621
													PVP01_0803500	MKT1 domain-containing protein	1	3857	0.140853	-0.102782	0.833	0.0401259	0.440122	0.336975	0.320293	0.409023	0.411147	0.921074	0.10865	0.392799	0.00190853
													PVP01_0945800	coatomer subunit gamma	1	3032	0.0977161	-0.0786748	0.792578	0.192043	0.322626	0.230265	0.319566	0.476173	0.524775	0.908034	0.164263	0.351805	-0.0492192
													PVP01_0118300	conserved Plasmodium protein	1	10775	0.120481	-0.124477	0.852794	0.103807	0.357087	0.263281	0.324903	0.486135	0.463955	0.877318	0.128059	0.403772	-0.00710366
													PVP01_1437000	conserved Plasmodium protein	3	6525	0.0789754	-0.119553	0.838786	0.156071	0.32359	0.18266	0.314756	0.529693	0.528466	0.854187	0.126406	0.44745	-0.0127858
													PVP01_1304200	O-phosphoseryl-tRNA(Sec) selenium transferase	5	1684	0.274341	0.0631918	0.85397	0.152566	0.494772	0.330051	0.380547	0.362277	0.422169	0.687448	0.123556	0.179835	-0.0779187
													PVP01_0604300	conserved Plasmodium protein	1	4103	0.164249	-0.144242	0.825842	0.125242	0.364571	0.261086	0.325222	0.494293	0.481288	0.85159	0.134249	0.393223	-0.0342923
													PVP01_0214900	1-cys peroxiredoxin	2	712	0.209692	0.277281	0.324681	0.527738	0.192291	0.059114	0.281836	0.661317	0.484896	0.106767	0.804058	0.148038	0.164453
													PVP01_1124900	SNF2 helicase	1	8804	0.0978641	-0.1581	0.819703	0.106949	0.327346	0.228534	0.300049	0.475858	0.470288	0.915329	0.0853473	0.511409	0.0594086
													PVP01_0423700	PIR protein	3	1467	0.814242	0.361281	0.11001	0.640566	0.711434	0.186812	0.830925	0.0701851	0.430386	0.164317	0.0301735	-0.0203572	-0.0938885
													PVP01_0944200	conserved Plasmodium protein	2	2956	0.161931	-0.160251	0.841463	0.136215	0.385041	0.230013	0.369737	0.480381	0.460526	0.842851	0.108565	0.393102	-0.0161161
													PVP01_0217000	heat shock protein	4	1259	0.117499	-0.0224348	0.72836	0.245956	0.311901	0.225518	0.337236	0.466795	0.54237	0.872271	0.192081	0.297074	-0.083288
													PVP01_0514800	conserved protein	9	1178	0.0742408	-0.220386	0.759291	0.212856	0.309166	0.512117	0.288174	0.356426	0.387165	0.855347	0.217283	0.318907	0.160117
													PVP01_1413700	conserved Plasmodium protein	2	6403	0.234978	-0.106552	0.819002	0.0997077	0.390328	0.214473	0.363816	0.439755	0.421358	0.823784	0.0569317	0.389105	0.0836091
													PVP01_1107400	aldehyde reductase	1	2582	0.139793	-0.136108	0.816774	0.138773	0.417199	0.23652	0.434021	0.458864	0.46505	0.865501	0.0721527	0.372885	-0.0522802
													PVP01_0418200	conserved Plasmodium protein	3	4977	0.13389	0.259964	0.356456	0.37387	0.274833	0.293029	0.209347	0.642986	0.419635	0.212545	0.810621	0.108986	0.132689
													PVP01_0836500	lipoamide acyltransferase component of branched- chain alpha-keto acid dehydrogenase complex	1	1355	0.299517	0.323023	0.222435	0.516608	0.383832	0.279947	0.416404	0.493555	0.403846	0.0483778	0.803945	-0.0470011	0.0839148
													PVP01_0118200	glutamate dehydrogenase	1	3743	-0.0531228	0.403348	0.491057	0.348608	0.0530617	-0.112561	0.0179381	0.663648	0.660734	0.195619	0.144001	0.864767	0.546297
													PVP01_0811200	conserved Plasmodium protein	2	2473	0.126112	-0.154308	0.84013	0.130636	0.382735	0.256606	0.399385	0.517839	0.438076	0.849146	0.127415	0.364869	-0.0605479
													PVP01_1341600	rRNA 2'-O-methyltransferase fibrillarin	2	1024	0.172888	-0.113088	0.829711	0.107788	0.456896	0.275111	0.427823	0.424342	0.452093	0.839312	0.0493413	0.342573	-0.0504743
													PVP01_1425100	FAD-dependent monooxygenase	1	2852	0.299554	-0.0945157	0.870819	0.143925	0.523911	0.193921	0.488843	0.322868	0.366352	0.668553	0.133322	0.216701	0.0789857
													PVP01_0102300	duffy binding protein 2	4	2534	0.102212	-0.0976523	0.823227	0.154528	0.343878	0.274113	0.333198	0.479131	0.502512	0.892708	0.119677	0.349558	-0.065163
													PVP01_0532600	sporozoite and liver stage tryptophan-rich protein	1	968	0.137771	-0.117683	0.834417	0.147295	0.359075	0.240369	0.384351	0.46577	0.489633	0.892506	0.0629003	0.371442	-0.0566476
													PVP01_1455600	conserved Plasmodium protein	1	5495	0.0299362	0.0153162	0.832278	0.140118	0.244272	0.07507	0.205641	0.524689	0.509112	0.551256	0.0668946	0.680562	0.332069
													PVP01_0209100	conserved Plasmodium protein	1	7313	0.114551	-0.12117	0.88014	0.0991303	0.385097	0.232846	0.312553	0.412137	0.456665	0.903834	0.12613	0.372492	0.0322985
													PVP01_0304400	ATP-dependent RNA helicase DDX51	3	1644	0.13786	-0.13372	0.85118	0.0898088	0.373257	0.242837	0.312093	0.461782	0.434618	0.848397	0.111825	0.414661	0.0611847
													PVP01_1241000	dynein beta chain	6	19125	0.0693525	-0.126231	0.8442	0.139939	0.337768	0.340657	0.293915	0.448026	0.43756	0.849702	0.219873	0.322562	0.021108
													PVP01_1101800	tRNA Glycine	1	70	0.141976	-0.134935	0.844357	0.116592	0.355366	0.261385	0.357903	0.476185	0.431486	0.800816	0.122063	0.395922	0.0263623
													PVP01_1409900	mRNA-decapping enzyme 2	1	4250	0.0977711	-0.14473	0.854832	0.112403	0.349253	0.232806	0.313717	0.476657	0.45503	0.867719	0.126269	0.422919	0.0303468
													PVP01_0917400	heat shock protein 101	4	2714	0.110633	-0.152461	0.865611	0.115573	0.34518	0.261737	0.330707	0.497116	0.452062	0.855795	0.108547	0.406577	-0.00285713
													PVP01_0836100	inner membrane complex protein 1e	1	1592	0.116413	-0.175217	0.711186	0.151067	0.389649	0.526043	0.336017	0.384893	0.389191	0.861491	0.174138	0.303893	0.0234276
													PVP01_0830000	phd finger protein	1	12239	0.0981744	-0.140946	0.843703	0.117124	0.357118	0.224246	0.327147	0.489586	0.48115	0.892031	0.1306	0.38785	-0.0157672
													PVP01_1339100	CUGBP Elav-like family member 2	1	1511	0.0768667	-0.159115	0.835959	0.107638	0.335397	0.240675	0.313222	0.472947	0.444192	0.93947	0.161466	0.407925	0.0128346
													PVP01_0412800	conserved Plasmodium protein	1	4862	0.121077	-0.158866	0.918426	0.113532	0.378267	0.229673	0.329819	0.446155	0.417165	0.802416	0.146765	0.386751	0.0575154
													PVP01_1114400	DNA helicase	1	2633	0.0702638	-0.149339	0.802821	0.177053	0.30059	0.219361	0.309772	0.551566	0.501308	0.826807	0.26208	0.344814	-0.0288754
													PVP01_1449600	amino acid transporter	3	6426	0.130188	-0.153081	0.831829	0.0862286	0.340133	0.278872	0.300617	0.456316	0.433128	0.9358	0.125446	0.40949	0.0132017
													PVP01_1033200	chromosome assembly factor 1	1	2822	0.0889787	-0.101162	0.82851	0.0872179	0.386289	0.263619	0.336849	0.464602	0.427267	0.929213	0.143504	0.366345	-0.0332177
													PVP01_0516100	Plasmodium exported protein (PHIST)	2	1363	0.113349	-0.153408	0.853416	0.112952	0.359621	0.238444	0.327844	0.466929	0.447484	0.846839	0.113949	0.425737	0.0344718
													PVP01_1016600	FACT complex subunit SPT16	3	3168	0.121396	-0.146469	0.847699	0.0963846	0.352066	0.244158	0.310935	0.47188	0.442073	0.860513	0.12171	0.423383	0.0383073
													PVP01_1319500	ADP-dependent DNA helicase RecQ	1	3794	0.30368	0.0214816	0.577615	0.26174	0.402035	0.217811	0.42273	0.303872	0.485723	0.897758	0.15007	0.224694	-0.086482
													PVP01_0601400	Plasmodium exported protein (PHIST)	2	1621	0.0849162	-0.139915	0.835303	0.132361	0.345653	0.228388	0.329944	0.467441	0.482608	0.898683	0.128521	0.398374	-0.0102954
													PVP01_0011090	PIR protein	3	1065	0.186967	-0.0864915	0.758928	0.242948	0.330207	0.276088	0.397358	0.518181	0.501677	0.812149	0.131114	0.26696	-0.154759
													PVP01_1458900	ATP-dependent RNA helicase DBP9	1	2543	0.13039	-0.12287	0.832939	0.135701	0.350601	0.208508	0.320673	0.491989	0.487431	0.878273	0.106421	0.383678	-0.0262591
													PVP01_0613600	partial CSTF domain-containing protein	3	2589	0.0884632	-0.15576	0.814144	0.119098	0.360844	0.242153	0.333924	0.437547	0.458033	0.950498	0.14589	0.390341	-0.011539
													PVP01_0423900	PIR protein	2	1093	0.275915	-0.0193559	0.728361	0.187092	0.291581	0.225852	0.313658	0.485935	0.463456	0.803553	0.106456	0.280546	0.0289412
													PVP01_0813500	conserved Plasmodium protein	9	2404	0.131154	0.0553013	0.77162	0.166778	0.365989	0.197832	0.364275	0.436647	0.467866	0.821189	0.178422	0.313909	-0.101681
													PVP01_1108300	conserved Plasmodium protein	1	2120	0.0836136	-0.105407	0.804302	0.148444	0.328877	0.200466	0.308619	0.457836	0.498558	0.906224	0.153979	0.378733	0.00420934
													PVP01_1325400	calcium-dependent protein kinase	9	846	0.112197	-0.152369	0.855167	0.105461	0.355748	0.245539	0.319755	0.475475	0.434618	0.829193	0.118597	0.425916	0.0430744
													PVP01_1337000	p1/s1 nuclease	1	908	0.158827	0.0016062	0.873098	0.14336	0.429771	0.333017	0.335523	0.433723	0.395861	0.688644	0.220636	0.1897	-0.0358028
													PVP01_1405700	NLI interacting factor-like phosphatase	9	3756	0.0906623	-0.158588	0.806361	0.134013	0.354836	0.261974	0.350841	0.484123	0.454514	0.916011	0.198683	0.337503	-0.063286
													PVP01_0731500	importin alpha re-exporter	3	4176	0.098069	-0.117091	0.828423	0.15184	0.315535	0.263053	0.3317	0.541981	0.476271	0.838453	0.166131	0.336181	-0.0631072
													PVP01_1340900	plasmepsin IV	1	1352	0.100421	-0.0628078	0.747028	0.22909	0.306557	0.235344	0.33156	0.466644	0.52783	0.867876	0.185568	0.313143	-0.0815657
													PVP01_0615400	conserved Plasmodium protein	1	3323	0.108345	-0.142619	0.831371	0.109081	0.405007	0.245849	0.313579	0.475809	0.473151	0.838549	0.142627	0.382933	-0.0182715
													PVP01_1416300	zinc finger (CCCH type) protein	6	1281	0.322751	-0.0328005	0.748568	0.0484594	0.530061	0.290658	0.488765	0.377579	0.385102	0.842747	-0.0575845	0.316026	-0.0959939
													PVP01_0910200	essential nuclear protein 1	5	1327	0.112039	-0.139142	0.86278	0.0960905	0.355185	0.251065	0.341792	0.482117	0.439973	0.853372	0.0844096	0.410481	0.011955
													PVP01_0733700	U2 small nuclear ribonucleoprotein B''	1	578	0.0963426	-0.1446	0.846115	0.111285	0.349893	0.22467	0.312909	0.462494	0.459835	0.874365	0.115271	0.421585	0.0286903
													PVP01_0106700	conserved Plasmodium protein	1	5804	0.122558	-0.18613	0.83826	0.0950272	0.34165	0.24365	0.310534	0.484534	0.416121	0.88415	0.160039	0.412556	0.035073
													PVP01_1260700	conserved Plasmodium protein	1	3494	0.119144	-0.032058	0.81798	0.135586	0.348035	0.201547	0.333353	0.445926	0.472659	0.867215	0.113196	0.376501	-0.0472134
													PVP01_1259200	calponin homology domain-containing protein	1	5141	0.13776	-0.14725	0.837921	0.117312	0.350799	0.211929	0.325023	0.463	0.45973	0.876612	0.0938675	0.403544	0.0203207
													PVP01_1232400	conserved Plasmodium protein	9	9900	0.162621	-0.165266	0.797	0.0955816	0.342881	0.225333	0.331482	0.438515	0.421718	0.942255	0.13116	0.385933	0.0390224
													PVP01_0318600	conserved Plasmodium protein	9	919	0.149567	-0.141515	0.815512	0.13691	0.378647	0.236476	0.386856	0.453664	0.490237	0.915233	0.064764	0.355728	-0.0957389
													PVP01_1407700	RED-like protein	1	1226	0.150727	-0.139837	0.815844	0.119371	0.301363	0.281668	0.290763	0.507181	0.448535	0.858553	0.165405	0.386211	-0.0405909
													PVP01_0940300	conserved Plasmodium protein	1	1907	0.299336	-0.0288816	0.696685	0.0265274	0.488051	0.313897	0.413927	0.379213	0.346888	0.891007	0.108432	0.273677	-0.0647323
													PVP01_0120300	PIR protein%2C pseudogene	6	999	0.0826504	-0.109426	0.775527	0.206911	0.308077	0.267384	0.323048	0.479292	0.481313	0.805709	0.216648	0.351326	-0.0469501
													PVP01_0005930	PIR protein	3	1491	0.0830037	-0.171739	0.846715	0.119345	0.339933	0.24137	0.306547	0.4925	0.425442	0.816121	0.182297	0.42329	0.0349503
													PVP01_1434200	conserved Plasmodium protein	1	1820	0.0809598	0.497896	0.426214	0.172967	0.122562	0.0375559	0.0379899	0.630072	0.586034	0.214567	-0.0476624	0.871526	0.503969
													PVP01_1246300	conserved Plasmodium protein	1	5111	0.0894661	-0.116517	0.83388	0.115457	0.344982	0.218177	0.317815	0.456554	0.483646	0.877689	0.119823	0.394387	-0.000899787
													PVP01_0531300	serpentine receptor	7	1373	0.826714	0.47286	0.162147	0.553494	0.740885	0.323995	0.830234	0.0593452	0.362691	0.0704991	-0.126595	-0.0456609	-0.096276
													PVP01_1010500	DnaJ protein	3	1587	0.144074	-0.0610036	0.859	0.070029	0.344054	0.304107	0.341438	0.519245	0.398954	0.793519	0.0792133	0.351702	-0.0125881
													PVP01_1305700	DNA-directed RNA polymerase III subunit RPC2	1	4301	0.140967	-0.163612	0.753037	0.108526	0.465811	0.22189	0.408798	0.461207	0.450869	0.851698	0.201377	0.325644	-0.0948654
													PVP01_0606100	ADP-ribosylation factor	5	541	0.0949944	-0.159564	0.840735	0.0994207	0.364684	0.232588	0.331936	0.462121	0.425038	0.82376	0.135284	0.424894	0.0496575
													PVP01_0203100	conserved Plasmodium protein	1	488	0.148875	0.0581039	0.808417	0.113829	0.269991	0.302876	0.288876	0.56301	0.41188	0.752858	0.101864	0.301409	0.00218773
													PVP01_1135900	conserved Plasmodium protein	2	193	0.177554	-0.106031	0.776454	0.0746325	0.439106	0.199646	0.422578	0.452748	0.375865	0.802379	0.0821352	0.375437	0.0516338
													PVP01_0811100	inner membrane complex sub-compartment protein 1	4	431	0.130362	-0.122029	0.799851	0.0846864	0.373555	0.209991	0.352992	0.486706	0.41556	0.870383	0.129929	0.368067	0.0237765
													PVP01_1428800	histone-arginine methyltransferase CARM1	1	2483	0.0626274	0.281731	0.491575	0.278425	0.115122	-0.0742021	0.0919635	0.623133	0.663764	0.310947	-0.0666374	0.898466	0.445153
													PVP01_0943800	AP2 domain transcription factor AP2-O	1	5786	0.203207	-0.0661369	0.793164	0.065793	0.319351	0.175657	0.293477	0.48308	0.441094	0.815108	0.00851281	0.46956	0.119766
													PVP01_1221500	ubiquitin-activating enzyme	1	5054	0.123609	-0.167519	0.908166	0.152277	0.354578	0.194734	0.349361	0.461399	0.447754	0.810943	0.139141	0.352844	-0.00590156
													PVP01_0917000	guanine nucleotide-exchange factor SEC12	1	1397	0.103431	0.288534	0.235199	0.535775	0.120403	0.0946579	0.156584	0.70955	0.511792	0.0682072	0.82752	0.188761	0.273397
													PVP01_1300700	Plasmodium exported protein	2	1261	0.0909653	-0.0986209	0.79192	0.162341	0.318203	0.21467	0.318129	0.453109	0.507795	0.90995	0.131928	0.358226	-0.0463964
													PVP01_0407500	calcium-dependent protein kinase 1	5	1576	0.081554	-0.169886	0.811422	0.165291	0.318797	0.198196	0.300946	0.520806	0.510131	0.870543	0.179808	0.373704	-0.0499876
													PVP01_1312600	histidine triad protein	2	604	0.11856	0.331537	0.279324	0.444484	0.192015	0.250553	0.166995	0.637675	0.42463	0.062718	0.841985	0.123332	0.23585
													PVP01_0908700	mechanosensitive ion channel protein	1	4970	0.351271	-0.100476	0.618648	0.164192	0.421485	0.232695	0.446378	0.31303	0.374629	0.908194	0.0667914	0.318118	-0.00617202
													PVP01_0525700	DNA helicase MCM9	1	3944	0.0943201	-0.0652323	0.767483	0.176312	0.311478	0.195966	0.326027	0.465391	0.525234	0.879129	0.171321	0.31759	-0.0587131
													PVP01_0735200	Plasmodium exported protein	2	3709	0.0837499	-0.140637	0.822294	0.134167	0.332248	0.215598	0.309463	0.468693	0.49103	0.913854	0.126173	0.380966	-0.0364269
													PVP01_0204600	bromodomain protein	2	4702	0.136118	-0.163833	0.921284	0.0974605	0.397184	0.229154	0.346103	0.413137	0.415389	0.811681	0.135518	0.337229	0.019874
													PVP01_1441800	conserved Plasmodium protein	2	4357	0.101375	-0.108893	0.801366	0.140973	0.308002	0.249208	0.303018	0.53418	0.479103	0.858258	0.171444	0.349387	-0.0923759
													PVP01_1334000	ATP-dependent protease	1	3053	0.128313	0.248457	0.322096	0.472118	0.103397	0.116795	0.128981	0.714747	0.398912	0.0377976	0.802649	0.259305	0.359042
													PVP01_1442300	conserved Plasmodium protein	4	572	0.126967	-0.116651	0.805335	0.0134499	0.47435	0.339286	0.384253	0.459174	0.360846	0.797511	0.138234	0.355647	-0.0481516
													PVP01_0940500	conserved Plasmodium protein	1	6305	0.0935941	-0.140737	0.816342	0.136249	0.330195	0.209684	0.319044	0.477184	0.484383	0.882334	0.137179	0.387373	-0.0432898
													PVP01_1261400	RNA-binding protein	4	2357	0.105292	-0.170216	0.829126	0.0878283	0.338582	0.23214	0.317473	0.449386	0.427419	0.924007	0.104091	0.412296	0.0314238
													PVP01_0924700	beige/BEACH domain protein	1	4493	0.0937608	-0.0060205	0.679187	0.231486	0.326363	0.222072	0.325717	0.456377	0.501839	0.818442	0.2691	0.244977	-0.0755456
													PVP01_1212600	conserved Plasmodium protein	1	2684	0.105863	0.218038	0.305463	0.432697	0.165278	0.142855	0.184154	0.665315	0.432881	0.117133	0.880069	0.178642	0.254664
													PVP01_1232500	histone-lysine N-methyltransferase SET2	4	9119	0.169312	0.013164	0.755488	0.00766437	0.535345	0.36227	0.334983	0.311303	0.415585	0.861636	0.0623135	0.287848	-0.03717
													PVP01_1322500	conserved Plasmodium protein	2	6262	0.130436	-0.137009	0.837567	0.0756611	0.382747	0.257838	0.298632	0.468526	0.450735	0.860863	0.111077	0.365368	-0.0267533
													PVP01_1249500	conserved Plasmodium protein	1	9401	0.104039	-0.120785	0.844472	0.176668	0.288396	0.17949	0.287917	0.503196	0.454434	0.806336	0.0103597	0.482229	0.0575803
													PVP01_0304700	liver specific protein 2	1	7559	0.112351	-0.147342	0.837243	0.099361	0.336663	0.240333	0.305403	0.465604	0.439318	0.849339	0.109572	0.42089	-0.000122388
													PVP01_1024900	structural maintenance of chromosomes protein 4	1	4367	0.102617	-0.131505	0.864136	0.103723	0.427223	0.177217	0.398178	0.404713	0.423721	0.803496	0.163325	0.326604	0.00464081
													PVP01_0718200	TLD domain-containing protein	2	2881	0.0747848	-0.0484459	0.761644	0.0407466	0.356887	0.245136	0.201165	0.369013	0.435569	0.880475	0.083935	0.491979	0.17271
													PVP01_0410300	serine/threonine protein kinase	1	4865	0.147894	-0.117374	0.779832	0.133032	0.3356	0.206166	0.324682	0.415117	0.468583	0.938707	0.0796948	0.385155	-0.0356009
													PVP01_1025600	conserved protein	4	1103	0.151017	-0.0158122	0.531453	0.119246	0.513635	0.207782	0.411893	0.437268	0.425692	0.814953	0.315308	0.231727	-0.0833147
													PVP01_1256400	S-adenosylmethionine-dependent methyltransferase	1	1649	0.0998646	0.24	0.329323	0.438787	0.174348	0.156134	0.21357	0.631377	0.441278	0.153132	0.832488	0.152105	0.194701
													PVP01_0318200	pre-mRNA-splicing factor CWC15	2	847	0.0379298	0.261746	0.360762	0.32275	-0.0357561	-0.129686	0.00898394	0.667713	0.709165	0.353935	0.181901	0.833987	0.483307
													PVP01_0306700	conserved Plasmodium protein	1	326	0.191809	0.013498	0.619196	0.293519	0.333396	0.145295	0.389913	0.380194	0.543848	0.810267	0.16493	0.237021	-0.0665492
													PVP01_1031700	merozoite surface protein 3	1	2537	0.235197	-0.123933	0.801635	0.0831855	0.327367	0.313367	0.318577	0.4651	0.400495	0.77489	0.0670834	0.408021	-0.0158556
													PVP01_0104800	E3 ubiquitin-protein ligase	8	11494	0.11488	-0.045792	0.800801	0.119701	0.348711	0.190955	0.333311	0.441703	0.455532	0.898268	0.11938	0.348088	-0.0722774
													PVP01_1424400	calcium-dependent protein kinase 3	4	1550	0.211458	-0.137019	0.705445	0.118057	0.392998	0.232191	0.361764	0.325649	0.409627	0.969702	0.0931571	0.343813	0.0239552
													PVP01_0306300	conserved Plasmodium protein	1	1208	0.0848772	-0.167447	0.83897	0.0876244	0.359362	0.230223	0.326547	0.456871	0.423374	0.836506	0.117231	0.423495	0.0308009
													PVP01_1344600	conserved Plasmodium protein	2	397	0.170719	-0.0276135	0.767331	0.128756	0.424397	0.186774	0.458165	0.465638	0.417917	0.80068	0.0493671	0.313006	-0.107011
													PVP01_0718300	regulator of chromosome condensation	1	7763	0.175642	-0.140068	0.80361	0.122884	0.389595	0.172667	0.310573	0.443505	0.438823	0.81864	0.204165	0.280403	0.023914
													PVP01_0100900	Plasmodium exported protein	2	769	0.095844	-0.160626	0.843176	0.0883704	0.347706	0.230699	0.304125	0.456605	0.421932	0.823254	0.108595	0.430475	0.0524343
													PVP01_1273900	PIR protein	3	1215	0.095844	-0.160626	0.843176	0.0883704	0.347706	0.230699	0.304125	0.456605	0.421932	0.823254	0.108595	0.430475	0.0524343
													PVP01_0007940	PIR protein	3	747	0.095844	-0.160626	0.843176	0.0883704	0.347706	0.230699	0.304125	0.456605	0.421932	0.823254	0.108595	0.430475	0.0524343
													PVP01_0002590	Plasmodium exported protein%2C pseudogene	2	820	0.095844	-0.160626	0.843176	0.0883704	0.347706	0.230699	0.304125	0.456605	0.421932	0.823254	0.108595	0.430475	0.0524343
													PVP01_1228800	conserved Plasmodium protein	1	5207	0.0886957	-0.111733	0.778546	0.122777	0.322558	0.185946	0.309463	0.43196	0.47611	0.89535	0.174145	0.367001	0.00120042
													PVP01_1001500	PIR protein	3	1077	0.0750091	-0.0731817	0.762378	0.138733	0.300718	0.163487	0.280273	0.452112	0.482289	0.878045	0.187013	0.342348	0.0525042
													PVP01_0915500	glycerol-3-phosphate dehydrogenase	8	1177	0.179778	-0.107895	0.819447	0.146587	0.36148	0.132692	0.335395	0.427991	0.453482	0.762139	0.213014	0.284711	0.0302882
													PVP01_0815800	tubulin binding cofactor c	9	999	0.127901	-0.116847	0.695198	0.0817427	0.414229	0.249366	0.375645	0.420929	0.402537	0.925461	0.23338	0.260674	-0.0318629
													PVP01_0006000	PIR protein	5	1306	0.0698199	-0.137228	0.811848	0.107425	0.330383	0.237219	0.296206	0.47178	0.421856	0.791144	0.180894	0.405069	0.0499086
													PVP01_0313700	thioredoxin-like protein	8	1396	0.15505	0.0246929	0.789613	0.110812	0.378814	0.190789	0.337122	0.394675	0.443168	0.819995	0.0731878	0.359949	-0.0441099
													PVP01_0940100	AP2 domain transcription factor	3	8481	0.120928	-0.17201	0.818761	0.102075	0.336186	0.219642	0.325516	0.440642	0.45731	0.918738	0.0868665	0.393869	-0.0168473
													PVP01_0002820	PIR protein	3	1386	0.853191	0.338545	0.101093	0.729899	0.607353	0.120004	0.816087	0.116718	0.448019	0.0190491	0.0109534	-0.0388321	-0.0905752
													PVP01_0101000	Plasmodium exported protein	2	796	0.853191	0.338545	0.101093	0.729899	0.607353	0.120004	0.816087	0.116718	0.448019	0.0190491	0.0109534	-0.0388321	-0.0905752
													PVP01_0001590	PIR protein	3	1035	0.853191	0.338545	0.101093	0.729899	0.607353	0.120004	0.816087	0.116718	0.448019	0.0190491	0.0109534	-0.0388321	-0.0905752
													PVP01_0945900	serine/threonine protein kinase	1	6035	0.233691	-0.0894287	0.805455	0.0313565	0.3973	0.263624	0.320462	0.403906	0.395424	0.824529	0.00794733	0.378863	0.0514947
													PVP01_0927600	small nuclear ribonucleoprotein F	4	257	0.145454	-0.156721	0.804112	0.136185	0.373309	0.254106	0.406761	0.454674	0.418532	0.756715	0.0779179	0.364632	-0.0115417
													PVP01_1221700	20 kDa chaperonin	6	774	0.191561	-0.0801462	0.880742	0.153453	0.423979	0.198868	0.414544	0.385955	0.376144	0.667743	0.16197	0.234606	0.0146255
													PVP01_0008830	PIR protein	3	872	0.102065	-0.0800914	0.721758	0.211389	0.315514	0.192127	0.335888	0.409324	0.523203	0.878774	0.15854	0.321058	-0.0667805
													PVP01_1439300	histone-lysine N-methyltransferase%2C H3 lysine-4 specific	1	5891	0.0972804	-0.116864	0.828675	0.0901792	0.337674	0.257621	0.325348	0.491117	0.435653	0.854116	0.0978464	0.382303	-0.0585006
													PVP01_1408100	DnaJ protein	1	1013	0.117299	-0.132112	0.827834	0.122956	0.35127	0.218933	0.351968	0.45413	0.457953	0.85214	0.0600695	0.384547	-0.046611
													PVP01_1004300	tRNA Arginine	1	72	0.0962273	-0.145017	0.848247	0.0740622	0.340026	0.232449	0.303329	0.461015	0.410728	0.816856	0.0949967	0.428014	0.0577018
													PVP01_1458500	RNA-binding protein	1	6062	0.175242	-0.101014	0.807535	0.104242	0.335356	0.208921	0.335539	0.465269	0.443931	0.869119	0.0525132	0.370114	-0.0506837
													PVP01_1321800	DNA mismatch repair protein MSH2	1	2432	0.228019	-0.134466	0.635515	0.176497	0.398119	0.276599	0.376257	0.462318	0.476962	0.849197	0.204466	0.249716	-0.184673
													PVP01_0001560	PIR protein	3	1017	0.142792	-0.0279029	0.700957	0.215763	0.316821	0.190535	0.329848	0.423132	0.525474	0.869706	0.117804	0.288259	-0.0790525
													PVP01_0604500	zinc finger protein	3	4437	0.111242	-0.125463	0.805903	0.131458	0.367132	0.20745	0.330551	0.424836	0.484044	0.880415	0.0826857	0.364026	-0.0528834
													PVP01_0408100	conserved Plasmodium protein	1	1520	0.0808155	-0.0941029	0.813579	0.0203026	0.455305	0.269217	0.374573	0.415225	0.411607	0.858666	0.0829453	0.335429	-0.0163883
													PVP01_1104200	secreted ookinete protein	1	3551	0.0798094	-0.169116	0.904463	0.0848841	0.318129	0.212433	0.288938	0.456035	0.410412	0.823356	0.133941	0.399834	0.0637464
													PVP01_0010500	PIR protein	2	1360	0.0665173	-0.164607	0.807041	0.133996	0.326747	0.243628	0.313549	0.452552	0.430684	0.789636	0.180243	0.407502	0.0191435
													PVP01_1466900	THO complex subunit 2	5	7654	0.0802847	-0.170994	0.768147	0.0568347	0.335417	0.19234	0.314548	0.439358	0.408842	0.912097	0.114931	0.484428	0.0655411
													PVP01_0612700	topoisomerase	9	996	0.0753704	0.246079	0.369747	0.425487	0.141122	0.0923521	0.170996	0.652901	0.446858	0.136262	0.846978	0.169121	0.225515
													PVP01_0705900	ATP-dependent protease ATPase subunit ClpY	1	2474	0.133733	-0.153451	0.738499	0.101575	0.37348	0.28583	0.308063	0.360393	0.383553	0.932318	0.144836	0.367845	0.020492
													PVP01_0908100	polyadenylate-binding protein-interacting protein 1	1	11594	0.0834811	-0.103072	0.850256	0.0985372	0.336671	0.201618	0.305001	0.433785	0.443251	0.850602	0.126814	0.386071	-0.016777
													PVP01_1307400	mitochondrial ACP precursor	2	478	0.124603	0.265821	0.282126	0.48826	0.0885402	0.156744	0.179574	0.668506	0.438347	0.0601924	0.83778	0.143052	0.260367
													PVP01_0701100	reticulocyte binding protein 1b	2	8617	0.151041	-0.131459	0.864435	0.0886537	0.328431	0.2347	0.312805	0.440721	0.43247	0.857082	0.0849647	0.358506	-0.0295348
													PVP01_1468900	conserved Plasmodium protein	1	2222	0.133921	-0.177905	0.827357	0.126237	0.346531	0.210726	0.33956	0.464696	0.445804	0.835836	0.0973817	0.379129	-0.0371722
													PVP01_0948500	conserved Plasmodium protein	1	656	0.0882393	-0.135025	0.800899	0.120047	0.294483	0.243908	0.301286	0.486897	0.447495	0.843236	0.1833	0.341048	-0.024213
													PVP01_1301100	cytochrome c oxidase assembly protein COX19	1	635	0.0704733	-0.187527	0.81947	0.0827291	0.35966	0.224848	0.323808	0.49444	0.376052	0.793779	0.201846	0.400897	0.0299212
													PVP01_0812400	cytochrome b-c1 complex subunit 7	2	580	0.09558	-0.18125	0.81962	0.109874	0.339912	0.1989	0.313893	0.506093	0.454632	0.826692	0.130216	0.388571	-0.0131058
													PVP01_1302600	conserved Plasmodium protein	1	2417	0.173345	0.16473	0.268755	0.455371	0.29273	0.522635	0.306729	0.40722	0.299953	0.142956	0.811078	-0.0542445	0.197901
													PVP01_0709000	DNA repair protein REV1	1	4913	0.114734	-0.122775	0.798684	0.0976559	0.352423	0.227258	0.329477	0.42693	0.463922	0.897872	0.0769717	0.353042	-0.0277058
													PVP01_0208100	small ribosomal subunit assembling AARP2 protein	1	3677	0.118072	-0.0540115	0.802931	0.0991413	0.40751	0.196008	0.339313	0.422523	0.471319	0.896605	0.114866	0.276247	-0.102533
													PVP01_1132700	conserved Plasmodium protein	1	3815	0.107423	-0.0971995	0.872629	0.0273443	0.450748	0.24728	0.367504	0.409561	0.388379	0.818312	0.0430339	0.364738	-0.0144946
													PVP01_0909000	D-tyrosyl-tRNA(Tyr) deacylase	1	494	0.194066	0.271314	0.295247	0.510132	0.162426	0.0395844	0.258177	0.626428	0.454723	0.094373	0.822398	0.0950452	0.159776
													PVP01_1454000	pre-mRNA-splicing factor SYF1	5	2779	0.151509	-0.174713	0.848897	0.0793266	0.344222	0.188753	0.323963	0.436168	0.406149	0.840047	0.0787643	0.389784	0.0685868
													PVP01_0820000	CPW-WPC family protein	1	1682	0.389495	1	0.118364	0.325397	0.385893	0.0578041	0.310894	0.379184	0.502091	-0.118928	0.0864811	0.300461	0.243026
													PVP01_0621300	conserved Plasmodium protein	3	5703	0.0994334	-0.178032	0.836266	0.137896	0.344009	0.219222	0.313383	0.451268	0.439609	0.849024	0.0783199	0.401963	-0.0131615
													PVP01_0828800	protein kinase	2	9010	0.141636	-0.12738	0.817831	0.0779879	0.350926	0.207623	0.311149	0.440387	0.438284	0.864846	0.0728574	0.363842	0.0169094
													PVP01_1401200	Plasmodium exported protein	2	604	0.0750687	-0.0841194	0.80905	0.0648572	0.285661	0.190553	0.279148	0.467854	0.417022	0.828679	0.168939	0.360092	0.110329
													PVP01_0830200	50S ribosomal protein L9%2C apicoplast	3	588	0.128669	-0.13527	0.807837	0.0694246	0.330159	0.239578	0.291087	0.446322	0.425687	0.808165	0.113777	0.414558	0.0219937
													PVP01_0919400	actin-related protein 2/3 complex subunit 1	7	1199	0.109177	-0.0464006	0.811225	0.0808688	0.338406	0.216976	0.299403	0.427159	0.429279	0.837363	0.0993032	0.391081	-0.0327688
													PVP01_0509900	nucleoside transporter 2	1	1613	0.225534	0.370945	0.248786	0.480675	0.215409	0.0869418	0.261374	0.588083	0.41574	0.00890455	0.803839	0.119599	0.132443
													PVP01_0000080	PIR protein%2C pseudogene	4	1031	0.882867	0.297962	0.183422	0.423859	0.672227	0.535072	0.703235	0.0313983	0.254331	0.142456	-0.0848106	-0.104193	0.020418
													PVP01_1267100	triosephosphate isomerase	2	745	0.0597982	-0.0581332	0.702343	0.201247	0.262299	0.174898	0.273609	0.47162	0.492953	0.849865	0.272178	0.281133	-0.0276831
													PVP01_0828400	conserved Plasmodium protein	3	1722	0.127325	-0.0555112	0.469405	0.320953	0.377529	0.81415	0.253429	0.256801	0.287441	0.405869	0.389662	0.0725989	0.23594
													PVP01_1257500	AP2 domain transcription factor	2	2494	0.103899	-0.192631	0.816043	0.0722611	0.311605	0.255933	0.281505	0.432141	0.413309	0.918374	0.106024	0.424333	0.0118387
													PVP01_0610200	formin 2	7	2825	0.116567	-0.21716	0.830894	0.0857601	0.380277	0.185993	0.356525	0.406145	0.42271	0.881577	0.129787	0.361551	0.0104916
													PVP01_0936300	conserved Plasmodium protein	1	836	0.105674	-0.0989149	0.807651	0.0543945	0.345974	0.220365	0.283608	0.445021	0.421628	0.792239	0.142663	0.373513	0.0555315
													PVP01_1014200	FoP domain-containing protein	3	573	0.129435	-0.165562	0.799926	0.0432468	0.345099	0.229734	0.335157	0.43534	0.396604	0.884109	0.106946	0.399272	0.00939697
													PVP01_0937200	tudor staphylococcal nuclease	2	3193	0.179324	0.358211	0.263787	0.420924	0.159913	0.129961	0.14647	0.665482	0.362302	-0.0412707	0.810886	0.196411	0.28987
													PVP01_0815000	conserved Plasmodium protein	1	7301	0.220782	-0.129717	0.79119	0.0429814	0.373755	0.241404	0.332714	0.416052	0.396174	0.830898	0.0248923	0.392515	0.00798102
													PVP01_0620800	conserved Plasmodium protein	1	2165	0.161612	0.284957	0.282812	0.404893	0.20822	0.0611072	0.162497	0.675581	0.425374	0.0289851	0.813778	0.21033	0.220139
													PVP01_0533400	PIR protein	5	2671	0.107263	-0.114283	0.714002	0.149071	0.281047	0.243724	0.310042	0.426394	0.443794	0.889123	0.221139	0.292009	-0.0234565
													PVP01_1148300	PIR protein	4	1718	0.0761205	-0.0978274	0.745587	0.16425	0.302602	0.190701	0.303769	0.416409	0.502654	0.893366	0.142652	0.339206	-0.0456258
													PVP01_0302900	conserved Plasmodium protein	2	2569	0.165266	-0.130375	0.796561	0.0762794	0.297439	0.177196	0.266232	0.45573	0.409396	0.842348	0.0886086	0.386097	0.0991167
													PVP01_0714600	conserved Plasmodium protein	2	3265	0.150462	0.232597	0.339814	0.454231	0.155467	0.0441023	0.215817	0.664248	0.395062	0.0912775	0.851572	0.120317	0.205718
													PVP01_0938500	30S ribosomal protein S14	2	511	0.0909612	-0.142426	0.832279	0.0578129	0.343251	0.263349	0.300993	0.476631	0.38542	0.806201	0.158409	0.358065	-0.0127754
													PVP01_1002500	conserved Plasmodium protein	2	1270	0.0527051	0.456878	0.244574	0.352039	-0.0578736	-0.0495891	-0.049812	0.718011	0.613919	0.0339911	0.167238	0.843333	0.589974
													PVP01_1004700	thioredoxin-like protein	2	577	0.205224	0.214835	0.271028	0.552229	0.148505	0.140662	0.272224	0.563495	0.393095	0.0747212	0.835351	0.0500324	0.188912
													PVP01_1314700	mitochondrial acidic protein MAM33	1	764	0.120129	-0.0244377	0.644448	0.128569	0.408452	0.365303	0.276689	0.318751	0.39573	0.89515	0.193753	0.255651	-0.0719569
													PVP01_0717200	dihydrouridine synthase	1	1529	0.243044	-0.0970385	0.838305	0.211473	0.447831	0.191701	0.468044	0.3419	0.351131	0.580016	0.1585	0.183452	-0.0163875
													PVP01_0115500	alpha/beta hydrolase	7	725	0.129807	0.286111	0.314387	0.424391	0.182948	0.127244	0.202134	0.620573	0.422757	0.107426	0.813817	0.11039	0.158337
													PVP01_0734800	early transcribed membrane protein	1	563	0.0798831	-0.18444	0.834871	0.0827126	0.334143	0.229707	0.31399	0.440148	0.421914	0.830509	0.0801369	0.418407	0.0144493
													PVP01_0916700	serine esterase	1	4382	0.0713896	-0.0571611	0.719731	0.165538	0.299733	0.158483	0.298566	0.421338	0.513118	0.875053	0.166299	0.313297	-0.0525447
													PVP01_0110400	conserved Plasmodium protein	7	9221	0.124364	-0.0307028	0.873517	0.0758476	0.362197	0.201048	0.34056	0.381189	0.411013	0.760553	0.0926275	0.281488	0.0180737
													PVP01_1310500	DNA helicase MCM8	4	3962	0.111991	-0.154525	0.794843	0.122691	0.306081	0.199369	0.29772	0.478688	0.471383	0.84744	0.148073	0.347351	-0.0793544
													PVP01_0420100	conserved Plasmodium protein	1	2078	0.113708	-0.1521	0.878493	0.0120751	0.393883	0.21199	0.296217	0.388684	0.379705	0.826551	0.0583333	0.399609	0.0687748
													PVP01_1123900	poly(A) polymerase PAP	1	1931	0.232257	-0.135824	0.842913	0.0685326	0.353389	0.205078	0.306178	0.386363	0.352562	0.751281	0.0974173	0.31698	0.0902551
													PVP01_0925200	ethanolamine kinase	1	1403	0.0574109	-0.157918	0.745138	0.104775	0.271383	0.218999	0.247244	0.410285	0.417843	0.972836	0.175185	0.371104	0.0327304
													PVP01_1215300	60S ribosomal protein%2C mitochondrial precursor	4	326	0.221267	0.250889	0.228483	0.560466	0.164726	0.0938131	0.284382	0.621847	0.438642	0.0616786	0.816393	0.0357837	0.0864668
													PVP01_0011100	PIR protein	3	858	0.0620867	-0.207693	0.806004	0.108022	0.313191	0.19645	0.268942	0.495984	0.372475	0.770019	0.233645	0.407542	0.0350799
													PVP01_0937900	U2 spliceosomal RNA	1	198	0.0750423	-0.185517	0.810673	0.0997321	0.317817	0.239977	0.312872	0.432882	0.411991	0.791662	0.134536	0.402838	0.0153055
													PVP01_1254300	U1 snRNA associated protein	8	949	0.188652	-0.0995767	0.769289	0.0948863	0.341967	0.223332	0.405607	0.441944	0.419394	0.822331	-0.00959663	0.308295	-0.0493827
													PVP01_0417000	serine-repeat antigen 3 (SERA)	4	3314	0.28572	0.182748	0.266123	0.360091	0.572258	0.810691	0.338287	0.082515	0.31452	0.174586	0.190314	0.0693728	0.207692
													PVP01_0206800	conserved Plasmodium protein	1	2105	0.100345	-0.0640344	0.744576	0.125732	0.381943	0.185551	0.364836	0.41516	0.461756	0.869004	0.0783213	0.306722	-0.128616
													PVP01_0404300	Plasmodium exported protein	2	1942	0.0654435	-0.0351695	0.70215	0.178261	0.267838	0.19522	0.288644	0.443784	0.512155	0.841575	0.19236	0.270684	-0.0826335
													PVP01_1026300	nuclear protein localization protein 4	1	1598	0.254762	0.347342	0.272188	0.419979	0.22357	0.0675886	0.270055	0.549446	0.373778	0.0882994	0.825277	-0.00107717	0.149094
													PVP01_1445300	DNA helicase 60	1	2153	0.24783	-0.137928	0.834945	0.125404	0.418376	0.155615	0.370205	0.291119	0.377213	0.727482	0.0865767	0.272885	0.069764
													PVP01_1124300	conserved Plasmodium protein	1	1220	-0.0298133	0.442773	0.272416	0.353603	0.0175284	-0.0974065	0.0107562	0.619527	0.641393	0.029641	0.0438595	0.920717	0.612498
													PVP01_1429900	aquaporin	1	2045	0.186596	0.221735	0.277443	0.474694	0.167634	0.287838	0.227238	0.558059	0.342222	0.0695968	0.848467	0.00722101	0.156661
													PVP01_1442200	GTP cyclohydrolase I	1	1271	0.0897566	0.322234	0.288421	0.436892	0.121636	0.0816197	0.150521	0.654006	0.416479	0.0244555	0.847274	0.143655	0.241674
													PVP01_0918200	peptidyl-tRNA hydrolase ICT1	6	456	0.222617	0.358487	0.186666	0.479977	0.189197	0.237353	0.248815	0.554744	0.381627	0.0515005	0.801084	-0.0174934	0.121805
													PVP01_0201500	PIR protein	3	1473	0.153663	-0.0934818	0.723131	0.0849127	0.290708	0.278432	0.299806	0.441896	0.422798	0.832369	0.117025	0.345381	-0.0852081
													PVP01_0206200	conserved Plasmodium protein	9	1129	0.0861902	-0.157299	0.826174	0.039092	0.316948	0.222178	0.291082	0.415237	0.389015	0.873729	0.0969548	0.403399	0.00331062
													PVP01_0824500	zinc finger protein	3	4440	0.16301	-0.000273118	0.75258	0.0230878	0.419764	0.22035	0.373117	0.348321	0.394492	0.880194	-0.00349412	0.325768	-0.100454
													PVP01_0805100	conserved Plasmodium protein	2	763	0.161233	-0.133322	0.903193	0.0673438	0.33341	0.200684	0.299589	0.423955	0.331761	0.719039	0.130659	0.27531	0.0673868
													PVP01_1104600	conserved Plasmodium protein	1	3119	0.134358	-0.179589	0.790514	0.097885	0.317159	0.207982	0.337123	0.425536	0.426951	0.829837	0.0387753	0.363765	-0.0113991
													PVP01_1469500	hypothetical protein	3	8604	0.100852	-0.125709	0.737128	0.12084	0.303296	0.248135	0.347672	0.446988	0.420282	0.850188	0.219948	0.210654	-0.101668
													PVP01_1465600	bax inhibitor 1	1	872	0.155483	-0.0661127	0.728674	0.046295	0.400673	0.226994	0.380219	0.418514	0.381413	0.822826	0.0719991	0.266498	-0.0600083
													PVP01_0103600	conserved Plasmodium protein	1	1937	0.279547	-0.142475	0.611081	0.193596	0.379007	0.144738	0.425136	0.309483	0.395304	0.875938	0.0586637	0.276789	-0.0349694
													PVP01_1236200	RAP protein	2	1330	0.179883	0.183408	0.367275	0.362445	0.183683	0.211253	0.234336	0.56458	0.258612	0.053002	0.839576	0.0326019	0.300395
													PVP01_1225100	AMP deaminase	8	2086	0.130988	-0.142812	0.808321	0.0613792	0.436083	0.179904	0.419753	0.360216	0.374885	0.800461	0.145317	0.242633	-0.0484208
													PVP01_0820100	protein transport protein SEC22	6	660	0.148582	-0.106641	0.817724	0.000971677	0.367238	0.22799	0.333463	0.418123	0.365172	0.812912	-0.0133761	0.36832	0.0177355
													PVP01_0602000	Plasmodium exported protein (PHIST)	2	832	0.0887124	-0.22781	0.688733	0.156036	0.323663	0.250771	0.327547	0.436762	0.432351	0.889341	0.224305	0.283566	-0.120982
													PVP01_0304300	6-cysteine protein	1	1154	0.144217	-0.0882367	0.703943	0.114236	0.262648	0.226625	0.250625	0.428506	0.444129	0.839142	0.136543	0.34045	-0.0520195
													PVP01_1431800	bromodomain protein 2	1	3263	0.074149	-0.17712	0.869924	0.052672	0.362633	0.246707	0.273168	0.31847	0.376113	0.877149	0.13458	0.308115	0.0313458
													PVP01_1251700	methyltransferase	7	620	0.256456	-0.156432	0.733988	0.0488205	0.307443	0.20127	0.285376	0.368986	0.361769	0.843777	0.0272227	0.36765	0.0976975
													PVP01_0117600	adenylyl cyclase beta	5	5647	0.0891696	-0.128111	0.760031	0.014485	0.434208	0.208683	0.403294	0.420111	0.343679	0.817825	0.0663423	0.358408	-0.0464403
													PVP01_0311300	DNA polymerase alpha catalytic subunit A	5	5218	0.0725522	-0.184887	0.797913	0.167438	0.323538	0.185656	0.295409	0.418329	0.440532	0.850427	0.0446578	0.375355	-0.0491972
													PVP01_0910500	small nucleolar RNA snoR11	1	155	0.0601354	-0.201917	0.756836	0.0730842	0.284085	0.233528	0.246624	0.389381	0.379029	0.9412	0.13145	0.404168	0.0354767
													PVP01_0923600	conserved Plasmodium protein	1	6470	0.112952	-0.0915192	0.704631	0.127248	0.312955	0.193098	0.326272	0.42443	0.452837	0.859565	0.114717	0.269333	-0.0747771
													PVP01_1263500	poly(A)-specific ribonuclease PARN	1	2510	0.0686185	0.250082	0.345312	0.43062	0.0682955	0.0426233	0.126128	0.694905	0.409809	0.101782	0.833126	0.153323	0.204639
													PVP01_1209900	conserved Plasmodium protein	1	4751	0.154154	-0.103625	0.727403	-0.0394213	0.445768	0.253174	0.368385	0.343921	0.301592	0.891607	0.0533624	0.321777	0.00848562
													PVP01_0937700	DnaJ protein	5	1141	0.0846508	-0.189495	0.680683	0.148122	0.276725	0.234071	0.280708	0.349868	0.401911	0.953718	0.165514	0.356646	-0.019382
													PVP01_0832000	T-complex protein 1 subunit eta	2	1621	0.204252	0.347419	0.232174	0.451445	0.192081	0.0632016	0.209377	0.617759	0.388402	-0.055451	0.801478	0.0919468	0.172053
													PVP01_0315000	actin-related protein	1	2567	0.173811	0.27774	0.31314	0.337515	0.225555	0.0896085	0.176704	0.615968	0.359099	0.11013	0.814795	0.0829925	0.134091
													PVP01_0715500	N-glycosylase/DNA lyase	1	2006	0.230531	-0.129739	0.782486	0.110359	0.336676	0.165407	0.320624	0.314041	0.397004	0.853719	0.0319259	0.323007	-0.0355193
													PVP01_0934800	heat shock protein 70	1	1991	0.0851448	0.187096	0.336801	0.324146	0.0834102	0.0767081	0.116875	0.673486	0.375417	0.142084	0.823369	0.206047	0.263524
													PVP01_1230600	conserved Plasmodium protein	1	3746	0.177645	0.254074	0.266157	0.445788	0.251575	0.192604	0.237828	0.550668	0.393572	0.0749459	0.812027	-0.0089103	0.0354387
													PVP01_0916200	vivapain-2	1	1463	-0.0797641	0.382375	0.253455	0.36613	-0.0570089	-0.125983	-0.0551101	0.684671	0.671989	0.0700373	0.130222	0.897104	0.544336
													PVP01_1306300	conserved Plasmodium protein	2	4276	0.12394	-0.220283	0.744392	0.0366982	0.29293	0.239721	0.264366	0.379349	0.346138	0.923501	0.0973958	0.411277	0.0335787
													PVP01_1034000	Plasmodium exported protein (PHIST)	2	1441	0.14393	-0.117542	0.714925	0.0897396	0.332526	0.211434	0.357275	0.39222	0.432509	0.849603	0.0530733	0.278246	-0.0667678
													PVP01_1033900	tryptophan-rich protein	2	6826	0.0527454	-0.223746	0.772965	0.111751	0.295263	0.254444	0.300404	0.409629	0.428581	0.901046	0.089339	0.336545	-0.0597479
													PVP01_0209600	RAP protein	1	1742	0.0441184	0.236579	0.322618	0.403082	0.0713742	0.0940172	0.109491	0.665631	0.390782	0.0800801	0.858285	0.146831	0.245631
													PVP01_1419700	translocation protein SEC63	1	2186	0.0894173	-0.0958955	0.705922	0.150662	0.279367	0.173209	0.327943	0.395105	0.477588	0.851757	0.0788056	0.287258	-0.0774525
													PVP01_0617700	conserved protein	1	1037	0.120575	0.239236	0.138812	0.417924	0.129334	0.250728	0.203735	0.585649	0.305643	0.0462139	0.852172	0.105229	0.238017
													PVP01_0814800	prohibitin	1	851	0.0530193	0.228181	0.288619	0.361398	0.0114877	0.0885594	0.0709987	0.703434	0.379109	0.0547394	0.838096	0.207391	0.316243
													PVP01_1425400	selenoprotein	1	1031	0.135049	0.208413	0.268551	0.450597	0.144489	0.0724302	0.201562	0.584048	0.398413	0.0440922	0.82252	0.109864	0.157589
													PVP01_1432500	DNA-directed RNA polymerases I%2C II%2C and III subunit RPABC3	3	429	0.241415	-0.176508	0.614685	0.100195	0.301809	0.317962	0.335052	0.336958	0.315446	0.830443	0.100739	0.339507	-0.0609093
													PVP01_0920800	conserved Plasmodium protein	2	250	0.0740449	0.536975	0.145888	0.236766	0.092478	-0.173156	0.0346407	0.587423	0.529181	0.0020513	0.156015	0.811608	0.553402
													PVP01_0316500	Ham1-like protein	7	590	0.0911659	0.306517	0.162155	0.477637	0.0989181	0.0453922	0.154269	0.65064	0.400094	-0.0313996	0.848071	0.155815	0.225888
													PVP01_0814200	conserved Plasmodium protein	1	4790	0.248934	-0.0387138	0.318539	0.330076	0.370987	0.814139	0.289681	0.059578	0.215119	0.281586	0.120491	0.167439	0.379601
													PVP01_0221200	PIR protein	3	1221	0.807666	0.264099	0.073509	0.675412	0.543397	0.0928285	0.773016	0.120755	0.371229	-0.0222527	0.0485115	-0.0711563	-0.122976
													PVP01_0801600	Plasmodium exported protein	2	2122	0.115216	-0.105279	0.744553	0.0248198	0.289939	0.253733	0.296616	0.444968	0.39452	0.814306	0.0907393	0.288379	-0.105152
													PVP01_1231800	conserved Plasmodium protein	2	310	0.0799836	-0.16146	0.773182	0.0208052	0.336733	0.166706	0.32826	0.404044	0.38074	0.8508	0.0168756	0.368214	-0.0181108
													PVP01_1141100	conserved Plasmodium protein	1	2615	0.0561468	-0.195947	0.771836	0.0642737	0.336898	0.178731	0.291974	0.385984	0.396232	0.880081	0.0717871	0.37123	-0.067208
													PVP01_0521500	arsenical pump-driving ATPase	1	1124	-0.117311	0.327282	0.334527	0.17562	0.100793	-0.124902	0.0773489	0.548044	0.578905	0.237871	0.0858958	0.828847	0.487352
													PVP01_0916900	peptidyl-prolyl cis-trans isomerase	6	498	0.0128644	0.221034	0.202558	0.493546	0.0599232	0.219514	0.0471221	0.590698	0.384127	-0.014324	0.868733	0.117266	0.331581
													PVP01_0800100	PIR protein	3	1398	0.148674	-0.111599	0.67726	0.166588	0.295089	0.193808	0.34751	0.374166	0.461139	0.802852	0.0358684	0.272321	-0.132955
													PVP01_1223200	CPW-WPC family protein	1	1445	0.301317	0.0578041	0.309797	0.260926	0.432093	1	0.304899	0.103409	0.140899	0.253745	0.227408	-0.0253363	0.162641
													PVP01_0303900	6-cysteine protein%2C pseudogene	1	1118	0.133384	-0.135995	0.58703	0.0867975	0.376451	0.275314	0.312479	0.247131	0.321876	0.902475	0.112401	0.289251	-0.0316873
													PVP01_1260200	heme detoxification protein	3	618	0.0931803	-0.195907	0.888009	0.0731734	0.331091	0.180987	0.262584	0.322432	0.329342	0.665877	0.124912	0.313244	0.0798778
													PVP01_0706100	translation initiation factor SUI1	2	2599	0.0843064	0.210979	0.320852	0.355546	0.0408675	0.079136	0.127286	0.656738	0.330231	0.114292	0.835068	0.108128	0.203282
													PVP01_0907000	conserved Plasmodium protein	3	1974	0.129967	0.265449	0.246704	0.422229	0.161618	0.0957331	0.199401	0.596974	0.389354	0.0746691	0.80819	0.0256486	0.0489076
													PVP01_0942600	inner membrane complex protein 1b	1	1550	0.135831	-0.13463	0.855428	0.00942938	0.388985	0.16788	0.318233	0.287708	0.312341	0.720695	0.0782364	0.251636	0.0711717
													PVP01_0319900	type 2A phosphatase-associated protein 42	1	1241	0.00106457	-0.0994543	0.818099	0.0347178	0.238192	0.0757742	0.166989	0.411467	0.395817	0.743209	0.106451	0.487633	0.0773183
													PVP01_0301200	PIR protein%2C pseudogene	3	861	-0.113802	0.346461	0.270304	0.200736	-0.0336376	-0.21979	-0.0495935	0.603166	0.535668	0.125209	0.250024	0.803812	0.730128
													PVP01_1259600	conserved Plasmodium protein	6	762	-0.102799	0.101029	0.378487	0.269871	-0.0268725	0.00593363	0.0346382	0.687071	0.339013	0.177319	0.833893	0.343847	0.405813
													PVP01_1109600	calpain	1	6383	0.104919	-0.192436	0.762067	0.0547738	0.32358	0.179166	0.302166	0.421697	0.404329	0.826883	0.0559133	0.315515	-0.112045
													PVP01_1463800	conserved Plasmodium protein	1	1073	0.0866187	0.205744	0.285774	0.377519	0.0822218	0.028121	0.141468	0.675128	0.374662	0.113106	0.826279	0.104677	0.13023
													PVP01_0727400	guanylate kinase	1	590	-0.0417116	0.0864811	0.228311	0.360814	0.0810163	0.227408	0.0906577	0.521289	0.259566	0.145471	1	0.091112	0.362377
													PVP01_0003460	Plasmodium exported protein	2	811	0.0700314	-0.0372104	0.609215	0.171314	0.25586	0.134201	0.256456	0.350337	0.478042	0.824145	0.108402	0.261637	-0.0758546
													PVP01_0507700	SNARE protein	1	1010	0.110094	0.319102	0.24224	0.463039	0.0449067	0.0359326	0.120879	0.617705	0.377459	-0.0342663	0.811263	0.0867807	0.193302
													PVP01_0820900	ubiquitin-conjugating enzyme E2	2	481	0.0440063	-0.0919116	0.63534	0.157564	0.271787	0.150211	0.296683	0.350076	0.471726	0.840352	0.0935883	0.27539	-0.10998
													PVP01_0509300	conserved Plasmodium protein	2	5734	0.0912442	-0.0496797	0.824824	-0.0145284	0.287927	0.141407	0.246972	0.35669	0.351401	0.815123	0.013933	0.335424	-0.0197004
													PVP01_0726900	conserved Plasmodium protein	1	674	0.891292	0.316192	0.160265	0.342963	0.698091	0.210619	0.717204	0.0476537	0.273176	0.11306	-0.228484	-0.0517901	-0.114686
													PVP01_0000740	PIR protein	3	969	0.0705815	-0.0162548	0.616351	0.151974	0.245616	0.136662	0.255466	0.356433	0.462965	0.815657	0.0900751	0.258498	-0.068659
													PVP01_0816900	conserved protein	1	1154	0.0793742	-0.178332	0.832881	0.123475	0.296677	0.113238	0.298248	0.315439	0.352988	0.695832	0.158428	0.250823	0.0336691
													PVP01_0208300	conserved Plasmodium protein	1	3482	0.0583128	-0.19482	0.845803	0.0596039	0.279698	0.11841	0.258104	0.33832	0.386434	0.738735	0.0980532	0.331847	0.0530598
													PVP01_0609200	conserved Plasmodium protein	1	1517	0.150212	0.260654	0.244939	0.410017	0.210414	0.143162	0.217456	0.562139	0.347204	0.0224671	0.802467	-0.0240952	0.0219962
													PVP01_0600100	PIR protein	3	2271	0.0792664	-0.0939999	0.526749	0.131586	0.179165	0.220956	0.1726	0.376217	0.290171	0.801274	0.372135	0.206139	0.0949698
													PVP01_1343800	conserved Plasmodium protein	5	2266	0.127197	-0.132826	0.648531	0.0410009	0.340499	0.228561	0.269638	0.350189	0.398418	0.891256	0.0707081	0.29382	-0.172903
													PVP01_1448600	ATP-dependent protease subunit ClpQ	5	619	0.0747388	-0.192558	0.817866	0.00746189	0.297561	0.142501	0.290114	0.306067	0.295761	0.840637	0.0835185	0.31137	0.0729962
													PVP01_0822300	26S proteasome non-ATPase regulatory subunit 9	1	719	-0.0175327	0.224187	0.312962	0.341232	0.0403915	-0.0550088	0.0353127	0.701795	0.404097	0.0520162	0.803003	0.244946	0.257231
													PVP01_0010670	merozoite surface protein 3	2	1364	0.0194243	-0.165514	0.826064	0.028895	0.347544	0.141542	0.26536	0.33068	0.343239	0.706501	0.230519	0.254802	0.0110062
													PVP01_0317100	conserved Plasmodium protein	6	657	0.0462478	0.179957	0.269141	0.337261	0.0273901	0.224111	0.0482731	0.535084	0.312401	0.100934	0.826132	0.0436929	0.38453
													PVP01_1441500	DNA gyrase subunit A	1	3725	0.140842	-0.18147	0.807033	0.0616949	0.351059	0.0784232	0.357579	0.309199	0.343341	0.733169	0.0873008	0.252088	-0.0178557
													PVP01_0912500	conserved Plasmodium protein	1	2486	0.260417	-0.113408	0.574067	0.0575054	0.296131	0.125375	0.269256	0.283165	0.285	0.810792	0.0617499	0.288229	0.120645
													PVP01_1314800	mitochondrial import inner membrane translocase subunit TIM17	1	488	-0.0174344	0.257556	0.263906	0.240618	0.014865	0.254167	-0.0268317	0.600298	0.222239	0.0203187	0.871293	0.186552	0.430542
													PVP01_0911400	50S ribosomal protein L11	5	532	0.167966	-0.0651861	0.807916	0.100301	0.404365	0.21164	0.294811	0.244472	0.276528	0.493255	0.154654	0.156036	0.0682752
													PVP01_0913100	conserved Plasmodium protein	2	2488	0.159103	-0.0921893	0.694547	0.0140603	0.434119	0.235198	0.364445	0.307282	0.377409	0.829375	-0.0714674	0.269163	-0.214213
													PVP01_1451200	elongation factor G	1	2291	0.168736	-0.160582	0.844754	-0.00330522	0.308263	0.177449	0.243808	0.285528	0.295888	0.6957	0.0809011	0.272604	0.074799
													PVP01_1331600	cysteine protease ATG4	3	3000	0.243749	-0.188085	0.525657	0.0737784	0.299221	0.193354	0.332096	0.255337	0.271119	0.865682	0.0858023	0.29851	0.0221878
													PVP01_1429000	CCR4-associated factor 1	1	6092	0.0867069	-0.260551	0.71464	-0.00955853	0.349186	0.178812	0.299303	0.395417	0.36348	0.846121	0.0867264	0.28971	-0.11356
													PVP01_1005800	proteasome maturation factor UMP1	1	374	0.182681	0.23991	0.182895	0.356428	0.237073	0.197859	0.214415	0.451362	0.263253	-0.0300374	0.812102	-0.0420314	0.138301
													PVP01_1018600	phosphatidylinositol 3-kinase	1	5303	0.0717497	-0.241484	0.804117	0.0812111	0.281866	0.0888214	0.256331	0.251554	0.314857	0.777211	0.156461	0.275869	0.0663096
													PVP01_0533300	STP1 protein	2	2989	0.0358121	-0.194726	0.610003	0.0802056	0.207093	0.215143	0.190675	0.311745	0.334648	0.929808	0.139093	0.321506	-0.0139241
													PVP01_0832200	DNA polymerase delta small subunit	1	1520	0.0142225	-0.202708	0.603716	0.093803	0.21061	0.175306	0.196054	0.298094	0.358833	0.949447	0.163884	0.325194	-0.0205653
													PVP01_0907400	DEAD/DEAH box helicase	1	3989	0.0134126	0.185764	0.259027	0.380843	0.031772	0.023358	0.0571656	0.6657	0.375979	0.0346769	0.807177	0.179397	0.145265
													PVP01_1215700	tRNA Methionine	1	68	-0.0858589	0.441045	0.148685	0.323742	-0.0579993	-0.146233	-0.0625026	0.555484	0.574914	-0.0675287	0.0409336	0.876431	0.611723
													PVP01_1031100	merozoite surface protein 3	1	1256	0.0367159	-0.172757	0.668348	0.0520464	0.254447	0.180958	0.277662	0.338884	0.391064	0.899611	0.0262401	0.314989	-0.132628
													PVP01_1447500	macrophage migration inhibitory factor	2	349	0.0189328	0.213159	0.195703	0.402999	0.0568805	0.0973946	0.0875739	0.576249	0.336074	-0.0170672	0.871358	0.0776337	0.203031
													PVP01_1327000	cytochrome c oxidase assembly protein COX14	3	285	0.144596	0.163955	0.160109	0.40159	0.193099	0.116843	0.24699	0.5381	0.26627	0.0159384	0.844167	-0.0672273	0.0924643
													PVP01_1131900	conserved Plasmodium protein	3	1365	0.018425	-0.13579	0.533221	0.0879551	0.24108	0.171763	0.219063	0.268288	0.33714	0.918424	0.196567	0.254956	-0.0225506
													PVP01_0010130	PIR protein	2	361	-0.110367	0.474398	0.128622	0.319878	-0.125787	-0.156772	-0.131176	0.590796	0.544207	-0.123461	0.156389	0.823844	0.693851
													PVP01_1320600	transcription initiation TFIID-like	3	942	0.38448	0.146117	0.0716645	0.479021	0.371814	0.809487	0.355544	0.0135118	0.15394	-0.00308291	0.243499	-0.156549	0.194365
													PVP01_0602300	rhoptry neck protein 12	1	881	0.0203878	-0.156318	0.587291	0.00657881	0.255269	0.285094	0.171191	0.274968	0.243759	0.823652	0.19302	0.293031	0.0506812
													PVP01_0609000	conserved Plasmodium protein	2	1849	0.0976551	-0.275336	0.651828	-0.0281256	0.36157	0.193461	0.35745	0.291483	0.273491	0.83091	0.0141125	0.360243	-0.0803457
													PVP01_1330600	calmodulin	1	410	0.0714495	-0.186657	0.57026	0.012675	0.336033	0.274668	0.250124	0.222695	0.237078	0.822764	0.11466	0.30833	0.0115387
													PVP01_1018500	conserved Plasmodium protein	6	1809	0.0823195	-0.203787	0.615218	-0.00612867	0.273439	0.144889	0.246172	0.245748	0.314346	0.905959	0.066127	0.329397	0.0283628
													PVP01_0906500	tRNA-splicing ligase RtcB	1	1535	0.109163	0.234114	0.194134	0.38535	0.130715	0.0753966	0.174872	0.543225	0.322818	0.0426466	0.810577	-0.0275388	0.0389132
													PVP01_0203200	TatD-like deoxyribonuclease	5	1360	0.0687971	0.178548	0.244738	0.294446	0.0384106	0.0545462	0.0981269	0.575514	0.265499	0.0181604	0.839523	0.064553	0.280307
													PVP01_0609400	RNA-binding protein	1	545	0.0113966	-0.257684	0.647657	-0.00723113	0.246843	0.192609	0.223261	0.283458	0.266478	0.887311	0.0865754	0.376717	0.0310189
													PVP01_0010040	PIR protein	2	1057	-0.114428	0.416691	0.154717	0.31298	-0.100146	-0.157577	-0.0943572	0.542953	0.588711	-0.029416	0.0110403	0.868599	0.585165
													PVP01_1264500	geranylgeranyl transferase type-2 subunit alpha	8	2077	-0.0572113	0.113887	0.310714	0.300291	0.0168027	0.0347022	0.0179924	0.604677	0.320668	0.0943675	0.844297	0.133998	0.237898
													PVP01_0011120	PIR protein	2	664	-0.105409	0.434987	0.135137	0.312452	-0.0955877	-0.161235	-0.111414	0.533275	0.566052	-0.0797408	0.0358905	0.878268	0.628399
													PVP01_1302200	high mobility group protein B1	1	323	-0.068256	0.243026	0.177373	0.210664	-0.137255	0.162641	-0.177332	0.379943	0.283291	-0.0477587	0.362377	0.579958	1
													PVP01_1472400	PIR protein	1	1481	0.0335795	-0.15126	0.53189	0.143667	0.174257	0.197814	0.208537	0.293888	0.37745	0.875746	0.145206	0.237081	-0.116387
													PVP01_1432000	conserved Plasmodium protein	1	851	0.115037	0.139829	0.246593	0.280695	0.167704	0.168509	0.199151	0.476989	0.242774	0.0610844	0.847215	-0.076754	0.0816357
													PVP01_1329200	conserved Plasmodium protein	2	1468	0.00434578	-0.182428	0.72901	0.00389823	0.239387	0.160689	0.232329	0.390822	0.349993	0.804767	0.0220712	0.300598	-0.134332
													PVP01_0819600	conserved Plasmodium protein	5	460	0.210215	0.228641	0.175076	0.333315	0.174799	0.0728654	0.22252	0.505806	0.23868	-0.0251661	0.807435	-0.068053	0.0394119
													PVP01_0826900	conserved Plasmodium protein	5	535	0.130793	0.109109	0.214267	0.240271	0.298967	0.847925	0.182462	0.0456303	0.0494335	0.0959278	0.37852	-0.0561473	0.370564
													PVP01_0309900	conserved Plasmodium protein	3	978	-0.00336916	0.0866105	0.335959	0.14412	0.00360936	0.207553	0.0472325	0.540467	0.145746	0.0851555	0.803889	0.111072	0.396091
													PVP01_0907800	U6 snRNA-associated Sm-like protein LSm4	4	380	-0.0177926	0.183836	0.267755	0.291925	0.0647225	0.0288615	0.0859337	0.580899	0.317077	0.0458808	0.818519	0.084292	0.140238
													PVP01_0005530	PIR protein	3	1428	-0.139709	0.428961	0.114571	0.321475	-0.125911	-0.202276	-0.140142	0.558842	0.565612	-0.0829808	0.137181	0.843121	0.606835
													PVP01_1327100	copper transporter	1	362	0.146731	0.33044	0.132475	0.379915	0.130142	0.0832501	0.175137	0.486238	0.243189	-0.0798877	0.81781	-0.0414545	0.0809835
													PVP01_1259500	conserved Plasmodium protein	2	439	-0.00069784	0.402445	0.220972	0.116728	-0.0639308	-0.0703677	-0.112305	0.473415	0.440154	0.0835403	-0.0840858	0.832971	0.633872
													PVP01_0005100	Plasmodium exported protein	2	733	-0.113212	0.433553	0.110391	0.317216	-0.106044	-0.166335	-0.115774	0.518257	0.557969	-0.101448	0.0425392	0.866413	0.620796
													PVP01_0601100	Plasmodium exported protein%2C pseudogene	2	1177	0.0395965	-0.201764	0.528758	0.0942151	0.20307	0.138964	0.209761	0.230582	0.332532	0.919097	0.112128	0.291612	-0.0435361
													PVP01_0004660	PIR protein	3	1308	-0.110782	0.435176	0.110009	0.312491	-0.106522	-0.170159	-0.117332	0.516889	0.558751	-0.0962329	0.0320664	0.865746	0.619869
													PVP01_0529400	zinc finger protein	1	10157	-0.000611129	-0.254845	0.697196	0.10833	0.261888	0.10741	0.244263	0.315969	0.356022	0.839967	-0.0442129	0.328171	-0.112501
													PVP01_0721000	phosphoglycerate kinase	1	1250	-0.0024728	0.158273	0.191691	0.364692	0.0390043	0.0762084	0.0473408	0.580397	0.27234	-0.020234	0.885452	0.0518524	0.187328
													PVP01_0911700	ES2 protein	1	1631	0.0562135	-0.196665	0.555281	0.030169	0.314452	0.195741	0.224383	0.279749	0.33286	0.81723	0.0885477	0.230746	-0.105432
													PVP01_1317700	60S ribosomal protein L14	3	510	0.0576834	-0.254802	0.601786	-0.0746559	0.281727	0.209601	0.240709	0.274636	0.221509	0.808036	0.142154	0.315314	-0.0227958
													PVP01_0818200	peptidyl-prolyl cis-trans isomerase	1	512	0.0518161	0.185602	0.247079	0.307309	0.033764	0.032649	0.108366	0.562721	0.284975	0.0790746	0.800224	-0.03259	0.0970442
													PVP01_1122000	protein DJ-1	3	567	0.0548996	0.207265	0.191003	0.280957	0.0666425	0.109472	0.107075	0.505243	0.254104	0.0482475	0.839264	-0.061966	0.103508
													PVP01_0006570	PIR protein	3	1050	-0.0263505	-0.124049	0.477323	0.0590665	0.1285	0.0816944	0.137723	0.262358	0.313796	0.835262	0.238858	0.216258	0.0775384
													PVP01_0415400	conserved protein	7	1361	-0.0568223	0.11999	0.264489	0.299306	-0.0305162	0.052655	0.00342299	0.596253	0.264787	0.0384997	0.832126	0.0747291	0.20256
													PVP01_1136100	conserved Plasmodium protein	6	360	0.0735043	0.137561	0.229213	0.258128	0.059291	0.0282155	0.134127	0.54535	0.173259	0.0818381	0.831903	-0.0470857	0.126986
													PVP01_0206600	mitochondrial carrier protein	9	990	0.0143238	0.1413	0.0758356	0.451947	-0.0171374	0.0338231	0.0750927	0.51493	0.254505	-0.0473164	0.842161	0.0610393	0.206785
													PVP01_1464000	rac-beta serine/threonine protein kinase	2	2266	0.0726377	-0.190275	0.539975	-0.0316484	0.188213	0.189636	0.149596	0.210019	0.235853	0.882	0.0382801	0.314036	0.0026803
													PVP01_0935900	protein phosphatase PPM8	1	2558	0.0633156	-0.257868	0.577298	0.0477274	0.213008	0.0865864	0.215009	0.257189	0.342285	0.90222	-0.000868594	0.282417	-0.148976
													PVP01_1435000	glycerol-3-phosphate dehydrogenase	5	1099	-0.020963	0.141743	0.225682	0.205304	-0.0246247	0.0640794	-0.00825098	0.535403	0.122762	-0.00199227	0.852406	0.0953324	0.347623
													PVP01_0110100	prodrug activation and resistance esterase	1	1154	0.0689881	-0.268179	0.467056	0.0379447	0.235562	0.205074	0.249441	0.196051	0.262539	0.834941	0.0452194	0.224887	-0.150819
													PVP01_1138600	peptidyl-tRNA hydrolase PTRHD1	2	370	-0.112977	0.0267731	0.244228	0.212374	-0.0669699	-0.0384628	-0.0390156	0.573031	0.242064	0.0763207	0.815181	0.158371	0.25637
													PVP01_1256200	conserved Plasmodium protein	1	1331	0.098852	0.0160784	0.219905	0.16376	0.0780432	0.167072	0.088859	0.478134	0.113255	0.0629594	0.80676	-0.0733111	0.118091
													PVP01_0614700	adenosine deaminase	1	1091	-0.0823239	0.0606245	0.172251	0.273054	-0.0740221	-0.0338113	-0.0179733	0.539227	0.207371	0.0178635	0.837771	0.0284331	0.139964
													PVP01_0920700	phosphoglycerate mutase	3	750	-0.082978	0.0858184	0.201741	0.23097	-0.0643801	-0.0481044	-0.028601	0.548817	0.202846	0.0247291	0.806705	-0.0241687	0.0766006
