# Supplementary material for: Plasmodium vivax transcriptomes reveal stage-specific chloroquine response and differential regulation of male and female gametocytes
Source: Nat Commun. 2019 Jan 22;10:371. doi: 10.1038/s41467-019-08312-z (PMC6342968; doi:10.1038/s41467-019-08312-z)
Supplement: Supplementary file 6 — Supplementary Data 3 [file 41467_2019_8312_MOESM6_ESM.xlsx]

## Sheet: SuppData3
GeneID	Name	logFC	logCPM	LR	PValue	FDR
PVP01_1402300	Plasmodium exported protein unknown function	-3.80227	8.48835	99.3276	2.14002e-23	9.15927e-20
PVP01_0525100	Plasmodium exported protein (PHIST) unknown function	-3.53937	8.17544	93.5702	3.92038e-22	8.38962e-19
PVP01_1470300	Plasmodium exported protein (PHIST) unknown function	-3.59761	8.31802	92.0732	8.35285e-22	1.19167e-18
PVP01_0202300	Plasmodium exported protein unknown function	-2.56492	9.02944	79.2124	5.57787e-19	5.96833e-16
PVP01_0524800	Plasmodium exported protein (PHIST) unknown function pseudogene	-3.15765	7.95169	67.1512	2.51461e-16	2.1525e-13
PVP01_0623400	Plasmodium exported protein unknown function	-1.89498	9.06942	62.6846	2.42609e-15	1.73061e-12
PVP01_0010550	28S ribosomal RNA	3.00839	6.12829	57.2614	3.81572e-14	2.33304e-11
PVP01_0623200	Plasmodium exported protein unknown function	-4.62393	6.64782	55.5028	9.33266e-14	4.99298e-11
PVP01_0503800	Plasmodium exported protein (PHIST) unknown function	-1.50151	11.6264	53.4207	2.69243e-13	1.2804e-10
PVP01_0524900	Plasmodium exported protein (PHIST) unknown function	-2.96113	7.64562	49.4656	2.01884e-12	8.64062e-10
PVP01_0948800	tryptophan-rich protein	-2.33374	7.39674	45.2993	1.69106e-11	6.57975e-09
PVP01_0418400	merozoite surface protein 5	-4.37176	5.24439	43.5038	4.23136e-11	1.50919e-08
PVP01_1330100	signal recognition particle RNA	1.30427	15.8117	42.1304	8.53842e-11	2.64334e-08
PVP01_0102600	small exported membrane protein 1 putative	-1.43806	9.42072	42.1058	8.64644e-11	2.64334e-08
PVP01_0403500	PIR protein	-3.48042	6.12032	40.6643	1.80761e-10	5.15771e-08
PVP01_0515900	Plasmodium exported protein (PHIST) unknown function	-3.07621	5.9305	39.9091	2.66061e-10	7.11714e-08
PVP01_0008110	PIR protein	3.28972	15.0896	39.5045	3.27311e-10	8.24053e-08
PVP01_0532500	Plasmodium exported protein (PHIST) unknown function	-2.18646	8.17116	37.4972	9.15423e-10	2.14517e-07
PVP01_0623600	PIR protein	-2.13614	7.69215	37.4202	9.52295e-10	2.14517e-07
PVP01_0302100	Plasmodium exported protein (PHIST) unknown function	-2.76335	6.17492	35.034	3.23996e-09	6.93351e-07
PVP01_0734900	Plasmodium exported protein (PHIST) unknown function	-3.45064	7.79626	33.4853	7.18064e-09	1.46348e-06
PVP01_0623900	ring-exported protein 4 putative	-3.30202	7.01807	32.3479	1.28893e-08	2.50756e-06
PVP01_0504200	tryptophan-rich protein	-1.25136	9.34415	31.1316	2.41108e-08	4.48671e-06
PVP01_1402200	Plasmodium exported protein unknown function	-4.30458	9.68793	30.7805	2.88933e-08	5.15264e-06
PVP01_0902300	hypothetical protein	-1.50959	7.83604	30.5042	3.33141e-08	5.70338e-06
PVP01_0201100	tryptophan-rich protein	-1.27072	9.25255	30.1927	3.91186e-08	6.43952e-06
PVP01_0525000	Plasmodium exported protein (PHIST) unknown function	-2.68855	6.67125	29.8149	4.75317e-08	7.53465e-06
PVP01_0423300	hypothetical protein	-1.75857	7.69051	29.5497	5.45003e-08	8.33075e-06
PVP01_0623500	Plasmodium exported protein unknown function	-1.14986	12.4118	28.9247	7.52457e-08	1.11052e-05
PVP01_0623800	duffy binding protein	-2.19908	6.30063	27.1619	1.87109e-07	2.64863e-05
PVP01_1401000	Plasmodium exported protein unknown function	-3.1127	8.15511	27.1136	1.9184e-07	2.64863e-05
PVP01_0901200	hypothetical protein	-3.08461	6.11764	26.7799	2.28e-07	3.04949e-05
PVP01_0934200	apical membrane antigen 1	-3.35703	5.10136	26.5203	2.60787e-07	3.38233e-05
PVP01_0306000	conserved Plasmodium protein unknown function	1.2108	8.5687	26.0673	3.29725e-07	4.15065e-05
PVP01_0503600	tryptophan-rich protein	-1.93171	9.42128	25.3151	4.86873e-07	5.95376e-05
PVP01_0624000	Plasmodium exported protein unknown function	-1.08097	10.4136	25.0346	5.63099e-07	6.69462e-05
PVP01_1027100	rhomboid protease ROM4 putative	1.1349	9.44607	24.2974	8.2552e-07	9.48118e-05
PVP01_1024300	conserved Plasmodium protein unknown function	1.07456	10.1443	24.2598	8.41787e-07	9.48118e-05
PVP01_0004250	hypothetical protein	-2.15237	5.29587	23.9468	9.90323e-07	0.000108682
PVP01_1147400	Plasmodium exported protein unknown function	-0.98457	10.5844	23.7364	1.1047e-06	0.000118203
PVP01_0001440	Plasmodium exported protein (PHIST) unknown function	-1.56984	11.1083	23.3774	1.33136e-06	0.000138981
PVP01_0533700	Plasmodium exported protein (PHIST) unknown function	-3.66818	9.63766	23.2523	1.42084e-06	0.000144373
PVP01_0004320	PIR protein	-1.26317	8.07745	23.2125	1.45048e-06	0.000144373
PVP01_0504500	28S ribosomal RNA	1.51054	6.56581	22.2972	2.33552e-06	0.000227182
PVP01_0948700	tryptophan-rich protein	-2.0259	5.37874	22.2398	2.40638e-06	0.000228874
PVP01_0902400	hypothetical protein	-1.16735	8.48801	22.1643	2.50289e-06	0.000232877
PVP01_0119200	Plasmodium exported protein (PHISTc) unknown function	-0.915851	14.3679	21.7245	3.14749e-06	0.000286622
PVP01_0202000	hypothetical protein	-2.9187	6.9722	21.5139	3.5127e-06	0.000313216
PVP01_0801700	STP1 protein	-0.943825	10.5056	21.2399	4.05251e-06	0.000353974
PVP01_0423000	Plasmodium exported protein unknown function	-0.908157	11.2748	20.9076	4.81985e-06	0.000412579
PVP01_0838200	Plasmodium exported protein (PHIST) unknown function	-0.988469	11.0197	20.8171	5.05302e-06	0.000424058
PVP01_0002250	Plasmodium exported protein unknown function pseudogene	-3.24892	4.13922	20.3096	6.58704e-06	0.000542164
PVP01_1101300	Plasmodium exported protein unknown function	-0.876697	12.4699	19.7332	8.90393e-06	0.000719034
PVP01_1419200	conserved Plasmodium protein unknown function	1.02537	9.16409	19.4251	1.04626e-05	0.000829255
PVP01_0009940	Plasmodium exported protein (PHIST) unknown function	-1.53844	6.83044	19.3747	1.07419e-05	0.000835913
PVP01_1401100	Plasmodium exported protein unknown function	-2.71686	6.82442	19.1455	1.21125e-05	0.000915854
PVP01_1417000	inositol polyphosphate kinase putative	0.985637	8.98524	19.1322	1.21971e-05	0.000915854
PVP01_1101400	tryptophan-rich protein	-0.894161	10.8606	18.6955	1.53346e-05	0.00113158
PVP01_0004240	PIR protein	-2.12122	9.02654	18.6182	1.5969e-05	0.00115843
PVP01_1136900	leucine-rich repeat protein	1.0322	8.50809	18.2643	1.92276e-05	0.00136543
PVP01_0007690	Plasmodium exported protein unknown function	1.27684	7.29004	18.2414	1.94606e-05	0.00136543
PVP01_1135200	myosin E putative	-1.76427	6.1603	18.033	2.17106e-05	0.00149873
PVP01_0508600	conserved Plasmodium protein unknown function	0.866886	11.1386	17.8597	2.37805e-05	0.00161556
PVP01_1272700	Plasmodium exported protein unknown function	-2.48953	4.55925	17.6255	2.6896e-05	0.00179867
PVP01_1101600	Plasmodium exported protein unknown function	-1.1895	7.57269	17.4259	2.98734e-05	0.00196705
PVP01_1417600	conserved Plasmodium protein unknown function	0.933118	9.25235	17.3054	3.18283e-05	0.00206401
PVP01_1271500	lysophospholipase putative	-0.939048	8.92067	17.2219	3.32587e-05	0.00210809
PVP01_1469600	PIR protein	-1.95673	6.87057	17.2085	3.3493e-05	0.00210809
PVP01_0122000	Plasmodium exported protein unknown function	-2.03279	5.35658	17.1592	3.43733e-05	0.00213214
PVP01_0307100	conserved Plasmodium protein unknown function	0.930873	9.40219	17.0435	3.65323e-05	0.00223369
PVP01_1101500	Plasmodium exported protein unknown function	-0.828961	10.2969	17.0087	3.72084e-05	0.00224299
PVP01_0535100	Plasmodium exported protein unknown function	-2.93448	3.94463	16.9784	3.78067e-05	0.0022474
PVP01_1147500	Plasmodium exported protein unknown function	-1.26286	10.1506	16.7525	4.25864e-05	0.00249685
PVP01_1400900	Plasmodium exported protein unknown function	-1.18377	7.64649	16.6839	4.41547e-05	0.00254962
PVP01_1147000	Plasmodium exported protein unknown function	-1.58765	6.03538	16.6615	4.4678e-05	0.00254962
PVP01_0003440	PIR protein	-1.85279	5.50971	16.507	4.847e-05	0.00272963
PVP01_0422800	Plasmodium exported protein (PHIST) unknown function	-1.21572	12.5732	16.2252	5.62422e-05	0.00312619
PVP01_1402000	hypothetical protein	-0.980719	8.58644	15.9618	6.46334e-05	0.00354655
PVP01_0001500	PIR protein	-1.01106	7.96912	15.7432	7.25485e-05	0.00393048
PVP01_1226100	conserved Plasmodium protein unknown function	1.09209	7.48636	15.5283	8.12806e-05	0.00434851
PVP01_0007660	PIR protein	-1.39562	6.29587	15.4195	8.60974e-05	0.00452507
PVP01_0220300	Plasmodium exported protein unknown function	-2.16348	4.91863	15.4064	8.66952e-05	0.00452507
PVP01_0301700	Plasmodium exported protein unknown function	-2.97253	3.82444	15.2923	9.20922e-05	0.00474885
PVP01_1033900	tryptophan-rich protein	-1.96335	5.43621	15.2669	9.33367e-05	0.00475573
PVP01_0734300	conserved Plasmodium protein unknown function	-0.905778	8.76208	15.172	9.81503e-05	0.00494216
PVP01_0002160	Plasmodium exported protein unknown function	-2.54788	4.29342	15.149	9.9351e-05	0.00494445
PVP01_0836200	inner membrane complex protein 1a putative	-2.70972	4.39419	14.8252	0.000117948	0.0058025
PVP01_0723100	conserved Plasmodium protein unknown function	0.812576	10.0089	14.7864	0.000120398	0.00585571
PVP01_0424200	Plasmodium exported protein unknown function	-1.03927	7.76923	14.4988	0.000140249	0.00674454
PVP01_1334400	atypical protein kinase ABC-1 family putative	0.888447	8.62292	14.4725	0.000142223	0.0067635
PVP01_1402400	reticulocyte binding protein 2a	-1.11395	7.42158	14.4298	0.000145478	0.00684228
PVP01_0714000	conserved Plasmodium protein unknown function	-0.909408	8.26422	14.3921	0.000148426	0.00684278
PVP01_0810400	succinate dehydrogenase subunit 4 putative	-0.994386	7.86257	14.3888	0.000148687	0.00684278
PVP01_1022700	MORN repeat protein putative	1.24159	6.96787	14.1281	0.000170773	0.00769587
PVP01_0204400	chromatin assembly factor 1 protein WD40 domain putative	-0.781448	9.84335	14.1276	0.00017082	0.00769587
PVP01_0510800	inner membrane complex protein 1i putative	0.765706	10.9082	14.0906	0.000174208	0.00776677
PVP01_0001610	Plasmodium exported protein unknown function	-2.27491	4.49874	13.9656	0.000186185	0.00821517
PVP01_1408000	U3 small nucleolar RNA-associated protein 6 putative	-0.876967	8.38798	13.745	0.000209377	0.00906458
PVP01_1026000	6-cysteine protein	1.24017	6.92931	13.7424	0.000209671	0.00906458
PVP01_1470700	hypothetical protein	-0.753609	11.2152	13.5488	0.000232441	0.00992615
PVP01_0840000	Plasmodium exported protein unknown function	-2.39906	4.79499	13.5343	0.000234239	0.00992615
PVP01_1442400	BRO1 domain-containing protein putative	0.724401	11.2247	13.4379	0.000246589	0.0103471
PVP01_1137300	conserved Plasmodium protein unknown function	2.52398	4.10254	13.4008	0.000251519	0.0104175
PVP01_1320100	CPW-WPC family protein	0.829999	9.45282	13.3888	0.000253135	0.0104175
PVP01_0005440	Plasmodium exported protein unknown function	-2.1296	4.89721	13.287	0.000267254	0.0108938
PVP01_0724400	conserved Plasmodium protein unknown function	-0.830627	8.77987	13.2692	0.000269809	0.0108942
PVP01_1015100	secreted ookinete protein putative	0.835795	9.41077	13.2218	0.000276717	0.0110687
PVP01_0937000	conserved Plasmodium protein unknown function	0.742388	10.79	13.051	0.000303124	0.0120127
PVP01_0947800	tubulin--tyrosine ligase putative	0.780032	9.85919	12.9537	0.000319287	0.0125371
PVP01_0524400	Plasmodium exported protein (PHIST) unknown function	-1.24171	6.5342	12.9213	0.000324863	0.0125697
PVP01_0005450	Plasmodium exported protein unknown function	-1.98488	4.84122	12.9148	0.00032599	0.0125697
PVP01_1470500	Plasmodium exported protein unknown function	-1.36414	6.83638	12.8969	0.000329121	0.0125771
PVP01_0220400	Plasmodium exported protein unknown function pseudogene	-2.44383	3.81083	12.8041	0.000345855	0.0130996
PVP01_1147300	conserved Plasmodium protein unknown function	-0.721682	10.3731	12.7218	0.000361425	0.0135693
PVP01_1216000	conserved Plasmodium protein unknown function	0.737818	10.0503	12.703	0.000365073	0.0135849
PVP01_1273000	Plasmodium exported protein unknown function	-1.82106	4.95358	12.6871	0.000368189	0.0135849
PVP01_0215800	tRNA pseudouridine synthase D putative	-1.53018	5.72179	12.6227	0.000381085	0.013841
PVP01_1201800	tryptophan-rich protein	-0.925055	7.92219	12.6202	0.000381598	0.013841
PVP01_0721900	conserved Plasmodium protein unknown function	-0.79027	8.89261	12.5833	0.000389199	0.0139387
PVP01_1016900	conserved Plasmodium protein unknown function	-1.19618	6.60094	12.5757	0.000390804	0.0139387
PVP01_1336700	conserved Plasmodium protein unknown function	-1.01424	7.69757	12.5523	0.000395714	0.0139753
PVP01_0000090	Plasmodium exported protein (PHIST) unknown function	-0.850295	8.30164	12.5399	0.000398363	0.0139753
PVP01_0949800	Plasmodium exported protein unknown function	-1.30456	6.48971	12.5203	0.00040255	0.0140074
PVP01_1100500	PIR protein	-1.39475	6.0415	12.4514	0.000417668	0.0144163
PVP01_1266900	conserved Plasmodium protein unknown function	0.825257	8.73902	12.3729	0.000435618	0.0149156
PVP01_1265900	KS1 protein precursor putative	-0.71846	9.89582	12.2864	0.000456277	0.0154328
PVP01_1131700	histone H2A putative	0.684872	12.6116	12.2796	0.000457936	0.0154328
PVP01_0418900	pantothenate transporter putative	-2.23363	4.55872	12.2301	0.000470242	0.0157237
PVP01_0700500	reticulocyte binding protein 2e pseudogene	-2.14376	8.01568	12.1495	0.000491008	0.0162908
PVP01_0009950	Plasmodium exported protein unknown function	-1.13469	6.77218	12.0839	0.000508594	0.0167445
PVP01_0946800	conserved Plasmodium protein unknown function	-1.67936	4.8383	12.0264	0.000524527	0.0170155
PVP01_0616400	conserved Plasmodium protein unknown function	0.878489	8.02917	12.0255	0.000524776	0.0170155
PVP01_1137600	conserved Plasmodium protein unknown function	0.714534	10.533	11.9488	0.000546812	0.0175967
PVP01_0949700	PIR protein	-1.18376	6.61916	11.7989	0.000592642	0.0188064
PVP01_0903400	hypothetical protein	-1.72096	5.97236	11.7972	0.000593193	0.0188064
PVP01_1302000	conserved Plasmodium protein unknown function	-0.750867	8.77761	11.6814	0.000631288	0.0195689
PVP01_1034800	PIR protein	-0.934306	7.6915	11.6812	0.000631357	0.0195689
PVP01_0624100	PIR protein	-0.839994	8.24632	11.6603	0.000638495	0.0195689
PVP01_0009960	PIR protein	-2.21499	4.18528	11.6524	0.000641186	0.0195689
PVP01_1033700	Plasmodium exported protein unknown function	-0.787736	8.67349	11.6388	0.000645916	0.0195689
PVP01_1023900	conserved Plasmodium protein unknown function	0.813898	8.68876	11.6343	0.000647455	0.0195689
PVP01_1213000	inner membrane complex protein 1k putative	0.772533	9.13788	11.6292	0.00064925	0.0195689
PVP01_0006990	PIR protein	-2.16737	4.31651	11.611	0.000655641	0.0196234
PVP01_0950000	PIR protein	-0.934809	7.73077	11.5942	0.000661582	0.0196637
PVP01_0301600	Plasmodium exported protein unknown function	-1.55054	5.55145	11.5666	0.000671461	0.0198197
PVP01_0923700	calcium-dependent protein kinase 7 putative	0.749782	8.90479	11.5424	0.000680253	0.0199365
PVP01_1219200	hypothetical protein	-0.842537	8.43073	11.5302	0.000684734	0.0199365
PVP01_1201900	Plasmodium exported protein unknown function	-1.17603	6.67029	11.5056	0.000693879	0.0199587
PVP01_1241400	conserved Plasmodium protein unknown function	-0.951486	7.39985	11.503	0.000694825	0.0199587
PVP01_1029200	conserved Plasmodium protein unknown function	0.817663	8.40676	11.4792	0.000703795	0.0200816
PVP01_0620600	conserved Plasmodium protein unknown function	0.940685	7.72052	11.3199	0.000766819	0.0216279
PVP01_0712800	conserved Plasmodium protein unknown function	0.760634	9.48727	11.3168	0.000768092	0.0216279
PVP01_1024400	asparagine--tRNA ligase putative	0.905062	7.99323	11.2983	0.000775773	0.0216587
PVP01_0902600	hypothetical protein	-1.04117	7.40465	11.2899	0.000779309	0.0216587
PVP01_0937600	conserved Plasmodium protein unknown function	0.971014	7.22497	11.275	0.000785584	0.0216922
PVP01_0424000	PIR protein	-1.28858	6.23569	11.2553	0.000793973	0.0217773
PVP01_0528100	RNA-binding protein NOB1 putative	-0.889241	7.58721	11.2439	0.000798841	0.0217773
PVP01_1262500	serine/threonine protein kinase putative	0.808706	8.60062	11.1814	0.000826232	0.0223815
PVP01_0104300	conserved Plasmodium protein unknown function	0.702407	10.0535	11.1342	0.000847512	0.0228135
PVP01_0801800	tryptophan-rich protein	-0.953178	7.20087	11.0653	0.000879602	0.0235294
PVP01_0301500	Plasmodium exported protein unknown function	-0.800944	8.24765	11.0073	0.000907518	0.0241253
PVP01_0832500	conserved Plasmodium protein unknown function	0.715802	9.27054	10.9929	0.000914612	0.0241638
PVP01_1147800	Plasmodium exported protein unknown function	-2.18066	10.054	10.9692	0.000926398	0.0242965
PVP01_1313800	ataxin-2 like protein putative	0.739963	8.76032	10.96	0.000930985	0.0242965
PVP01_0008900	Plasmodium exported protein unknown function	-2.33746	4.12834	10.9451	0.000938499	0.0243441
PVP01_0702200	LCCL domain-containing protein	0.678202	10.8153	10.9018	0.000960721	0.0247704
PVP01_1028000	conserved Plasmodium protein unknown function	-1.40241	5.32859	10.8893	0.000967214	0.0247885
PVP01_1400600	Plasmodium exported protein unknown function pseudogene	-1.9034	4.79945	10.8687	0.000978031	0.0249165
PVP01_1148100	PIR protein	-2.10762	4.9272	10.8516	0.000987079	0.0249982
PVP01_1451400	conserved Plasmodium protein unknown function	-2.19853	4.02856	10.7752	0.00102867	0.0258983
PVP01_1344100	conserved Plasmodium protein unknown function	-2.31223	4.15109	10.7009	0.00107085	0.0265267
PVP01_0211700	vacuolar protein sorting-associated protein VTA1 putative	0.993779	6.9018	10.6953	0.0010741	0.0265267
PVP01_0905900	histone 2B putative	0.646094	12.8026	10.6902	0.00107704	0.0265267
PVP01_1439700	inner membrane complex protein 1h putative	0.695149	10.4319	10.6878	0.00107842	0.0265267
PVP01_1136100	conserved Plasmodium protein unknown function	-1.01072	7.05356	10.6465	0.0011028	0.0269713
PVP01_0320600	kinesin-19 putative	0.919637	8.03153	10.586	0.00113948	0.02771
PVP01_1310200	kinesin-7 putative	0.757285	9.01139	10.5629	0.00115379	0.0278996
PVP01_1258000	gamete egress and sporozoite traversal protein putative	-1.20806	6.77481	10.5085	0.00118825	0.0285714
PVP01_1335400	FeS assembly ATPase SufC putative	-1.16866	6.38693	10.3973	0.00126198	0.0300495
PVP01_1205100	peptidase putative	-2.25053	3.87536	10.3829	0.00127187	0.0300495
PVP01_1402500	conserved Plasmodium protein unknown function	-0.969491	7.88956	10.3795	0.00127422	0.0300495
PVP01_0417800	serine-repeat antigen (SERA)	0.751475	9.5268	10.3732	0.00127856	0.0300495
PVP01_0008010	Plasmodium exported protein unknown function	-1.67111	5.07202	10.3642	0.00128483	0.0300495
PVP01_0523400	Plasmodium exported protein (PHIST) unknown function	-2.10025	4.4353	10.3062	0.00132585	0.0308404
PVP01_1469400	reticulocyte binding protein 3 pseudogene	-0.974646	7.45903	10.2917	0.00133627	0.030906
PVP01_1118600	ATP-dependent RNA helicase HAS1 putative	-0.701617	8.8466	10.2823	0.00134311	0.030906
PVP01_1245100	conserved Plasmodium protein unknown function	0.749444	8.9471	10.2249	0.00138554	0.0317119
PVP01_1437800	formin 2 putative	0.741975	8.59577	10.1739	0.00142439	0.0319223
PVP01_0417300	serine-repeat antigen 4 (SERA)	1.21501	6.74962	10.1686	0.00142855	0.0319223
PVP01_0006410	PIR protein	-2.18266	4.26796	10.1539	0.00143994	0.0319223
PVP01_1413400	translation initiation factor IF-2 putative	-0.992727	7.32316	10.1523	0.00144121	0.0319223
PVP01_0903700	hypothetical protein	-1.7161	4.79451	10.149	0.00144377	0.0319223
PVP01_1272900	Plasmodium exported protein unknown function	-1.59626	4.94832	10.1486	0.00144413	0.0319223
PVP01_0007840	Plasmodium exported protein unknown function	-1.8106	4.57094	10.145	0.00144695	0.0319223
PVP01_1470600	Plasmodium exported protein (PHIST) unknown function	1.88398	5.03865	10.1145	0.00147104	0.0322874
PVP01_1027600	conserved Plasmodium protein unknown function	0.930615	7.34695	10.0422	0.00152998	0.0334098
PVP01_0423100	Plasmodium exported protein (PHISTc) unknown function	-1.77528	9.20476	10.0267	0.00154287	0.0334319
PVP01_0118800	protein kinase putative	-1.71512	4.99196	10.0222	0.00154662	0.0334319
PVP01_0902000	hypothetical protein	-0.723888	8.72667	9.94736	0.0016108	0.0346444
PVP01_1419800	conserved Plasmodium protein unknown function	0.813116	8.39059	9.89128	0.00166064	0.0355376
PVP01_0003160	Plasmodium exported protein unknown function	-2.24476	3.63196	9.81504	0.0017309	0.0367024
PVP01_0216800	Plasmodium exported protein unknown function	-0.690459	8.97599	9.81365	0.00173222	0.0367024
PVP01_1327200	conserved Plasmodium protein unknown function	0.709419	9.13404	9.79046	0.00175419	0.0369849
PVP01_0518500	meiotic recombination protein DMC1 putative	0.649603	10.5584	9.75248	0.00179081	0.037572
PVP01_0307900	sporozoite invasion-associated protein 1 putative	-2.1778	4.16586	9.69275	0.00184996	0.0386236
PVP01_0007680	Plasmodium exported protein unknown function	-2.13764	4.02094	9.63074	0.00191347	0.0395663
PVP01_0623300	Plasmodium exported protein unknown function	-0.68318	9.20717	9.62623	0.00191818	0.0395663
PVP01_0010540	gamma-glutamylcysteine synthetase putative	1.10213	5.98571	9.61696	0.00192789	0.0395663
PVP01_0826200	co-chaperone p23 putative	1.29415	5.40541	9.61296	0.00193209	0.0395663
PVP01_0728400	conserved Plasmodium protein unknown function	1.82273	5.07423	9.5481	0.00200157	0.0407232
PVP01_1033400	rhoptry-associated protein 2	-1.8203	5.75059	9.53667	0.00201407	0.0407232
PVP01_1459500	GAS8-like protein putative	-0.752685	8.10351	9.52825	0.00202333	0.0407232
PVP01_1453700	serine hydroxymethyltransferase	-0.691546	9.25023	9.52524	0.00202665	0.0407232
PVP01_0115800	conserved Plasmodium protein unknown function	0.6475	9.84884	9.51476	0.00203826	0.0407653
PVP01_0826600	conserved Plasmodium protein unknown function	-0.677702	8.82115	9.48932	0.00206671	0.041142
PVP01_1272500	PIR protein	-0.638884	9.37336	9.4088	0.00215947	0.0427894
PVP01_1116300	conserved Plasmodium protein unknown function	-0.820624	8.11759	9.35924	0.00221864	0.0437594
PVP01_0613000	palmitoyltransferase DHHC10 putative	0.787824	8.37772	9.34082	0.00224106	0.0439304
PVP01_0420000	conserved Plasmodium protein unknown function	-0.867162	7.52395	9.33528	0.00224784	0.0439304
PVP01_0207200	conserved Plasmodium membrane protein unknown function	-1.87628	4.35587	9.31198	0.00227661	0.0440963
PVP01_0719100	conserved Plasmodium protein unknown function	0.689915	8.88848	9.31171	0.00227693	0.0440963
PVP01_0701000	Plasmodium exported protein unknown function	-0.749607	8.50704	9.29003	0.00230404	0.0444202
PVP01_1220200	MSP7-like protein	1.39374	5.4805	9.25881	0.00234366	0.0449814
PVP01_0617700	conserved protein unknown function	-0.75337	8.07232	9.19278	0.00242972	0.046425
PVP01_0524200	Plasmodium exported protein (PHIST) unknown function	-0.642521	9.65792	9.12725	0.0025183	0.0479036
PVP01_0923100	conserved Plasmodium protein unknown function	0.818783	7.93042	9.1166	0.002533	0.0479167
PVP01_1255300	calcineurin subunit B putative	0.753591	8.3942	9.10419	0.00255024	0.0479167
PVP01_0702000	conserved Plasmodium protein unknown function	0.818808	8.21797	9.10252	0.00255257	0.0479167
PVP01_0810500	conserved Plasmodium protein unknown function	-0.942474	6.77965	9.04904	0.00262833	0.0491233
PVP01_0806600	PPPDE peptidase putative	0.730641	8.18021	9.03192	0.00265306	0.04937
PVP01_1233100	conserved Plasmodium protein unknown function	0.822735	7.54772	8.95631	0.00276512	0.0512326
PVP01_0008910	Plasmodium exported protein unknown function	-2.078	4.00296	8.93718	0.00279423	0.0515488
PVP01_0318500	conserved Plasmodium protein unknown function	0.648944	9.61863	8.89864	0.00285383	0.0524223
PVP01_1315700	conserved Plasmodium protein unknown function	0.731111	8.1836	8.85171	0.00292814	0.053454
PVP01_1148700	PIR protein	-1.06324	6.86021	8.84746	0.00293498	0.053454
PVP01_1304400	conserved Plasmodium protein unknown function	0.784754	7.6929	8.81457	0.00298835	0.0541954
PVP01_1241100	plasmepsin VIII putative	0.665293	9.49304	8.73303	0.00312498	0.0564342
PVP01_1020600	purine nucleoside phosphorylase putative	-0.766225	8.52367	8.67539	0.00322535	0.0576728
PVP01_1110100	proliferating cell nuclear antigen 1 putative	-0.617195	9.48551	8.67218	0.00323105	0.0576728
PVP01_0939400	guanylyl cyclase putative	-2.08417	4.16659	8.67052	0.00323399	0.0576728
PVP01_1271300	40 kDa heat shock protein putative	-0.678179	8.85115	8.65302	0.0032652	0.0579236
PVP01_1225800	conserved Plasmodium protein unknown function	0.74474	8.41169	8.64749	0.00327512	0.0579236
PVP01_0836300	phosphatidylethanolamine-binding protein putative	0.751385	8.42045	8.61269	0.00333829	0.0586857
PVP01_0930300	phosphatidylinositol-4-phosphate 5-kinase putative	0.717024	8.40371	8.603	0.0033561	0.0586857
PVP01_1434600	conserved Plasmodium protein unknown function	-0.818075	7.73795	8.60124	0.00335935	0.0586857
PVP01_0515500	U3 small nucleolar ribonucleoprotein protein IMP4 putative	-0.703383	8.12269	8.54016	0.00347396	0.0603505
PVP01_0114800	serine/threonine protein kinase FIKK family	0.827534	7.74729	8.53551	0.00348284	0.0603505
PVP01_1457200	50S ribosomal protein L23 putative	-0.788594	8.05541	8.52768	0.00349784	0.060366
PVP01_0903300	hypothetical protein	-1.34365	5.36313	8.50817	0.00353556	0.0607719
PVP01_0614700	adenosine deaminase putative	-1.28277	9.50922	8.444	0.00366249	0.0627019
PVP01_0706700	conserved Plasmodium protein unknown function	0.896776	7.14353	8.42442	0.00370216	0.0631284
PVP01_1315200	Hsp70/Hsp90 organizing protein putative	-1.95297	3.954	8.41039	0.00373082	0.0631863
PVP01_1343900	conserved Plasmodium protein unknown function	-2.08818	3.6948	8.40733	0.00373712	0.0631863
PVP01_1253500	pyridine nucleotide transhydrogenase putative	0.587692	11.2948	8.40115	0.00374984	0.0631863
PVP01_1330800	liver specific protein 1 putative	-1.90522	4.55094	8.34173	0.00387448	0.0650304
PVP01_0600900	Plasmodium exported protein unknown function	-0.578334	10.5125	8.32377	0.00391296	0.0654198
PVP01_1232200	conserved Plasmodium protein unknown function	-1.76499	4.3285	8.31342	0.00393532	0.0654779
PVP01_1401300	Plasmodium exported protein unknown function	-0.559358	12.4666	8.30802	0.00394703	0.0654779
PVP01_1017200	AP2 domain transcription factor AP2-O2 putative	0.796226	7.70921	8.28844	0.00398983	0.0659323
PVP01_0811000	conserved Plasmodium protein unknown function	-1.14504	5.58576	8.2381	0.00410201	0.0675254
PVP01_1018200	glideosome-associated protein 40 putative	0.619271	9.60262	8.06244	0.00451924	0.0739883
PVP01_0816100	conserved Plasmodium protein unknown function	0.785099	7.67548	8.05393	0.0045405	0.0739883
PVP01_1214100	ras-related protein Rab-11B putative	0.938256	6.76234	8.04646	0.00455927	0.0739883
PVP01_1315100	conserved Plasmodium protein unknown function	1.06432	6.06128	8.04467	0.00456377	0.0739883
PVP01_0008670	Plasmodium exported protein unknown function	-1.95271	3.97676	8.03637	0.00458473	0.0740477
PVP01_0006530	Plasmodium exported protein unknown function	-1.89358	4.2945	7.96637	0.00476545	0.0764909
PVP01_0933800	conserved Plasmodium protein unknown function	0.850716	7.16008	7.96398	0.00477174	0.0764909
PVP01_0007330	PIR protein	-1.80406	4.25444	7.92526	0.00487494	0.0778536
PVP01_1251900	MFS-type transporter putative	-1.05178	6.01713	7.89236	0.00496439	0.0789874
PVP01_0516700	BEM46-like protein putative	0.6729	8.47521	7.88257	0.00499135	0.0791222
PVP01_1345600	conserved Plasmodium protein unknown function	-0.628808	9.76173	7.85571	0.00506606	0.0798008
PVP01_1016100	AP2 domain transcription factor AP2-Q putative	0.823901	7.58023	7.85222	0.00507583	0.0798008
PVP01_0504100	Plasmodium exported protein unknown function	-1.57516	4.821	7.84578	0.00509394	0.0798008
PVP01_0004090	PIR protein	1.92097	3.63127	7.84054	0.00510874	0.0798008
PVP01_0203200	TatD-like deoxyribonuclease putative	-0.779432	7.56089	7.83244	0.00513167	0.0798674
PVP01_1136600	conserved Plasmodium protein unknown function	0.664302	8.64827	7.80803	0.00520147	0.0806604
PVP01_0001920	PIR protein	-1.19591	5.43205	7.69183	0.00554713	0.0857102
PVP01_0818800	protein kinase putative	-2.03569	3.68682	7.63922	0.00571128	0.087929
PVP01_0319000	conserved Plasmodium protein unknown function	0.65113	8.88703	7.5886	0.00587384	0.0901077
PVP01_1020300	deoxyribodipyrimidine photo-lyase putative	0.646807	8.61498	7.56965	0.00593593	0.0904908
PVP01_0708700	conserved Plasmodium protein unknown function	0.6353	8.58385	7.56808	0.0059411	0.0904908
PVP01_1401800	tryptophan-rich protein	-0.944016	8.98925	7.55428	0.00598678	0.0908633
PVP01_0602200	DNA polymerase delta catalytic subunit putative	-0.831904	7.0737	7.53884	0.00603828	0.091321
PVP01_1341900	glideosome associated protein with multiple membrane spans 3 putative	0.623247	9.12566	7.52782	0.00607534	0.091558
PVP01_0003400	PIR protein	1.39033	5.44509	7.47074	0.00627097	0.0941746
PVP01_0910900	conserved Plasmodium protein unknown function	0.84294	7.11547	7.46258	0.00629945	0.0942716
PVP01_0814600	conserved Plasmodium protein unknown function	-0.707061	8.64754	7.4443	0.00636378	0.0949024
PVP01_0819800	oocyst capsule protein Cap380 putative	-1.00943	6.38867	7.39091	0.00655545	0.0971214
PVP01_0318900	conserved Plasmodium protein unknown function	0.643946	9.03165	7.39021	0.00655797	0.0971214
PVP01_0209000	conserved Plasmodium protein unknown function	0.632174	8.57716	7.36468	0.00665176	0.0981707
PVP01_0504000	Plasmodium exported protein (PHIST) unknown function	-1.94581	3.62231	7.35685	0.00668079	0.0982604
PVP01_0102500	Plasmodium exported protein (PHIST) unknown function pseudogene	-0.845746	7.1422	7.34361	0.00673016	0.0984743
PVP01_1149100	PIR protein	-0.626522	8.62285	7.34062	0.00674135	0.0984743
