# Supplementary material for: Plasmodium vivax transcriptomes reveal stage-specific chloroquine response and differential regulation of male and female gametocytes
Source: Nat Commun. 2019 Jan 22;10:371. doi: 10.1038/s41467-019-08312-z (PMC6342968; doi:10.1038/s41467-019-08312-z)
Supplement: Supplementary file 7 — Supplementary Data 4 [file 41467_2019_8312_MOESM7_ESM.xlsx]

## Sheet: SuppData4
GeneID	Rings	Trophozoites 30	Trophozoites 36	Schizonts
PVP01_0004210	7668.2	3269.6	1	1
PVP01_0103400	1	1	237.185	1
PVP01_0104100	209.124	76.5585	1	1
PVP01_0104300	1	1	569.377	298.777
PVP01_0104500	1	262.329	741.494	318.558
PVP01_0104700	1	1	403.443	1
PVP01_0105300	1	1	293.847	1
PVP01_0105600	1	1	463.891	1
PVP01_0106600	1	1	1	1
PVP01_0107500	1	1	281.827	5656.75
PVP01_0108200	1	1	1	1
PVP01_0109100	1190.58	979.586	401.52	1
PVP01_0110400	1	1	147.156	1
PVP01_0111000	4220.86	1	1	1
PVP01_0112100	1	1	1	310.621
PVP01_0113600	1	1	401.178	1099.63
PVP01_0114000	1	1	1	1
PVP01_0115200	1	1	1	1
PVP01_0116400	1	1222.39	1696.95	1
PVP01_0117000	1	1	377.053	438.016
PVP01_0117400	1	1	1	428.953
PVP01_0117600	1	1	113.323	317.94
PVP01_0118200	880.787	580.698	265.731	1
PVP01_0206100	1	1	1	1
PVP01_0210500	1	1	1	810.947
PVP01_0214800	1	190.374	302.758	1
PVP01_0216000	736.59	311.899	1	206.478
PVP01_0303200	1	1	1	203.318
PVP01_0304100	1	1	1	1260.49
PVP01_0304600	1	1	1	1
PVP01_0304800	1	196.799	116.973	1
PVP01_0305300	1	1	1	384.337
PVP01_0307100	1	1	429.041	660.34
PVP01_0307200	1	1	1	1
PVP01_0307800	1	1	437.41	1
PVP01_0309300	1	1	1	321.781
PVP01_0310000	1	1	354.473	355.838
PVP01_0313000	1	1	1	1
PVP01_0313400	1	1	463.773	72.2328
PVP01_0315100	1	191.619	266.349	1
PVP01_0315300	1	1	1	1
PVP01_0316800	1	2308.78	1007.83	1
PVP01_0317300	3218.42	2962.99	1	1
PVP01_0317900	1	1	1	1530.15
PVP01_0319500	1	227.575	703.794	513.246
PVP01_0321100	1	1	1	1
PVP01_0405800	1	1	1	1
PVP01_0407200	1	4150.14	2440.5	1
PVP01_0408400	1	1	1	1
PVP01_0410000	1	1	1	401.464
PVP01_0410300	1	1	1	468.861
PVP01_0410800	1	1	263.516	1
PVP01_0414300	1	1	1	1
PVP01_0414700	1	217.715	281.349	1
PVP01_0414800	6499.83	1	1	1
PVP01_0415000	1	757.812	1	1
PVP01_0416700	1	242.712	304.32	1
PVP01_0418200	1	1	1	335.546
PVP01_0418300	1	1	1313.67	1986.69
PVP01_0420900	1	1	1	1154.32
PVP01_0421000	1	1	412.253	306.499
PVP01_0422000	1	1	1	148.309
PVP01_0505600	1	1	1	1
PVP01_0506500	1727.42	2796.9	2799.08	1
PVP01_0506600	1	1	372.668	1
PVP01_0510500	1	1	431.575	1
PVP01_0511400	1	1	1	299.575
PVP01_0512900	1	1	1	1296.43
PVP01_0513300	1	1	458.543	1
PVP01_0513400	1	1	240.553	1
PVP01_0516800	1	1	1	1
PVP01_0517600	1	1	1	310.903
PVP01_0517700	1	1	1	1
PVP01_0517800	1	736.737	1811.05	1
PVP01_0519500	1	1	289.788	185.719
PVP01_0519800	1	1	286.159	1
PVP01_0520000	1	1	906.135	1
PVP01_0520100	1	1	796.24	463.213
PVP01_0520400	1	1	392.336	1
PVP01_0521900	1	1	1	1
PVP01_0522300	1	1	1	1
PVP01_0522400	3245.26	1	1	1
PVP01_0525800	1	279.999	581.448	275.355
PVP01_0528000	1	1	1	140.892
PVP01_0528800	1	1	153.623	1
PVP01_0529100	1	1	1	1
PVP01_0529800	165.706	74.9536	1	247.811
PVP01_0530100	1	1	548.096	1
PVP01_0530900	3481.58	3530.29	1	1
PVP01_0531800	1	1	1	446.316
PVP01_0532300	1	1	2728.53	1
PVP01_0602300	1	1	1	1
PVP01_0603400	1	1	268.012	137.588
PVP01_0604900	1	1	321.02	1
PVP01_0607000	1	269.697	925.671	692.161
PVP01_0607600	1	795.274	394.918	1
PVP01_0610000	651.758	855.03	461.794	1
PVP01_0611900	2450.06	1	1	1
PVP01_0612400	1	1827.71	8209.35	6679.03
PVP01_0613800	1	1	605.465	1222.31
PVP01_0614700	1	1	1	1
PVP01_0615000	1	1	1191.7	310.862
PVP01_0616300	1	1	1	1
PVP01_0618300	1	1	994.999	1
PVP01_0618800	1	1	1	1
PVP01_0619000	1	1	1	1
PVP01_0621300	434.664	668.037	446.828	1
PVP01_0622400	1	3145.79	3781.23	2334.12
PVP01_0701700	1	157.582	647.444	1
PVP01_0702000	1	1	1	342.102
PVP01_0703100	1	1	1722.72	1
PVP01_0703800	1	1	1557.28	2513.92
PVP01_0705900	1	1	479.997	1
PVP01_0708100	1	1	530.039	1
PVP01_0708700	1	184.177	335.516	150.248
PVP01_0709600	1	1	1	1
PVP01_0712500	1	1	1	158.574
PVP01_0714400	1	1	1	202.335
PVP01_0716400	1	1	1201.76	1185.45
PVP01_0717100	1	1	1	1
PVP01_0718000	1	1	1	1
PVP01_0718300	1	135.728	680.045	268.7
PVP01_0718600	1	1	443.926	703.046
PVP01_0719100	1	1	1	1
PVP01_0721000	788.772	1	1	1
PVP01_0723100	1	1	155.973	1
PVP01_0725000	1	1	218.721	1
PVP01_0727900	1	1	1191.8	1111.64
PVP01_0728700	1	1	1	1
PVP01_0728900	1	869.297	6802.29	15591.1
PVP01_0729100	1	1	1	247.803
PVP01_0730800	1	1	280.272	459.771
PVP01_0730900	1	1	1672.57	2529.9
PVP01_0733500	1	1	1	676.196
PVP01_0733900	1	466.99	275.999	1
PVP01_0803300	1	1	1	1
PVP01_0803400	1	1	1	1106.39
PVP01_0803800	1138.62	4086.8	1299.38	1
PVP01_0806900	1	1	1	1
PVP01_0808200	1	1	284.189	1
PVP01_0810400	1	1	1	1
PVP01_0812300	1	1	1	1
PVP01_0812500	3913.86	1694.52	1	1
PVP01_0813900	1	1	1	449.737
PVP01_0814200	1	1	1	1
PVP01_0816000	2013.75	2196.52	1	1
PVP01_0816100	1	1	1	1
PVP01_0816800	1	1	1	1
PVP01_0817300	2478.45	2141.68	1	1
PVP01_0817800	785.188	1	1	1
PVP01_0818200	2243.56	1	1	1
PVP01_0819300	1	1	4388.75	4022.94
PVP01_0822900	1	279.805	872.913	302.435
PVP01_0823200	1	1	1	1
PVP01_0823300	1	899.836	1	1
PVP01_0823800	1	1	940.508	1
PVP01_0824100	1	1	1	1
PVP01_0827400	6650.91	3010.17	2558.02	1
PVP01_0829800	1	1	1225.85	1
PVP01_0829900	1	1	1	1
PVP01_0830600	8503.82	7855.08	3522.78	1
PVP01_0831000	1	1	336.109	1
PVP01_0832100	1	1	230.535	82.1236
PVP01_0832500	1	252.054	446.072	197.822
PVP01_0833000	1976.68	1535.44	354.329	1
PVP01_0833200	1	1	1	1
PVP01_0834600	1	1	503.444	1
PVP01_0835800	1590.35	1	1	1
PVP01_0837000	1	1	573.805	593.31
PVP01_0903900	6399.59	3717.02	1	1
PVP01_0905100	1	333.29	1	1
PVP01_0905200	1	1	768.086	1
PVP01_0905700	1	1	1	1
PVP01_0905800	5600.39	1277.98	14161.2	10476.9
PVP01_0906200	1	1262.62	1	1
PVP01_0908600	1	1	1	357.806
PVP01_0908900	1	1	1	1
PVP01_0909400	1	2816.04	4514.66	1
PVP01_0909500	1	1	512.018	1
PVP01_0910700	1	1	1	1
PVP01_0911200	1010.68	911.424	700.044	1
PVP01_0913900	1	1	1	1356.31
PVP01_0915900	1	1	401.773	254.212
PVP01_0916400	1	1	1752.92	1
PVP01_0916600	1	1	1	832.755
PVP01_0916700	1	248.352	621.938	751.649
PVP01_0917800	366.565	1	1	1
PVP01_0918800	1	1	1	1
PVP01_0919300	1	1	1	1
PVP01_0921700	1	1	301.543	177.599
PVP01_0921900	1	1	478.238	1
PVP01_0922200	10816.4	3237.43	1	1
PVP01_0925600	6254.27	1	1	1
PVP01_0926500	1	1	1	1
PVP01_0927400	1	1	1	1
PVP01_0928300	1	1	1	1
PVP01_0929900	1	1	702.346	1
PVP01_0930700	1867.91	1	1	1
PVP01_0930800	2105.25	1498.84	962.158	1
PVP01_0931900	1	1	410.722	1
PVP01_0934000	1	290.226	618.747	117.055
PVP01_0934800	1	454.81	1	1
PVP01_0935100	1	1	333.59	1
PVP01_0936800	1	1	1	1
PVP01_0939000	1	1	355.129	133.88
PVP01_0939400	1	1	164.992	56.3576
PVP01_0939500	1	585.28	911.877	365.043
PVP01_0939700	1	1	1	155.889
PVP01_0942000	1	1	353.895	1
PVP01_0942800	1	205.147	278.935	1
PVP01_0943000	1	1	302	138.097
PVP01_0943300	1	1	1	1
PVP01_0943800	1	1	1	278.903
PVP01_0943900	1	1	1180.59	1
PVP01_0944700	1	1	1	1
PVP01_0945000	18314.4	1	1	1
PVP01_0945900	1	1	1	244.033
PVP01_0947200	1	1	191.8	1231.11
PVP01_1002900	1	1	113.542	1
PVP01_1003800	1	1	1	1
PVP01_1006300	1586.03	865.275	468.735	1
PVP01_1006800	1	452.637	552.275	1
PVP01_1008000	1	1	1	2950.78
PVP01_1013900	3748.64	1	1	1
PVP01_1014500	5425.45	1	1	1
PVP01_1017200	1	182.117	454.221	1
PVP01_1018200	1	1	631.29	744.457
PVP01_1018500	1	1	1	327.931
PVP01_1020300	1	515.651	312.017	1
PVP01_1022200	1	1	608.637	1
PVP01_1024000	870.392	528.22	1	307.841
PVP01_1024200	1	1	231.326	404.747
PVP01_1024900	1	276.774	505.51	1
PVP01_1025100	1	1	500.777	465.662
PVP01_1026900	3580.17	2348.88	945.733	1
PVP01_1027100	1	1	443.067	282.579
PVP01_1028900	1	1	243.803	71.4113
PVP01_1029200	1	156.507	344.312	54.6472
PVP01_1030200	1	1	1	1
PVP01_1030300	1	1	1	1
PVP01_1030500	1	1	1	2669.26
PVP01_1104300	1	1	1	1
PVP01_1106100	1	3968.95	1	2309.26
PVP01_1107900	1	1	430.735	1
PVP01_1109000	421.228	1	1	1
PVP01_1110200	1	1	152.416	448.243
PVP01_1111200	1	832.32	814.985	1
PVP01_1112000	1	168.265	234.924	155.122
PVP01_1112200	1	1	66.5727	122.878
PVP01_1113100	1	3351.23	1	1
PVP01_1115100	1	1	1	139.423
PVP01_1115400	1	1	1	1
PVP01_1115800	1	1	655.889	346.199
PVP01_1121200	1	1	1	794.065
PVP01_1121400	1	1	35.6163	347.205
PVP01_1122200	1	1	840.814	1
PVP01_1126600	1	1	1	190.155
PVP01_1127700	1	1	1	1
PVP01_1128300	1	1	1	1
PVP01_1129100	1	1	1	1
PVP01_1129800	1	1	1	1
PVP01_1131200	1	2963.51	1548.92	1
PVP01_1131500	1	1	1	1
PVP01_1134600	3626.25	1	1	1
PVP01_1135200	1	1	1	242.309
PVP01_1135300	1	207.602	1452.41	294.399
PVP01_1135800	1	1	1	1
PVP01_1136400	1	1	1	683.537
PVP01_1137500	1	5773.72	3512.36	1
PVP01_1137600	1	1	764.94	1
PVP01_1139300	1	1	1	147.748
PVP01_1140100	1678.95	2007.56	1696.92	1
PVP01_1140900	1	1	1	1
PVP01_1141300	1	1	350.296	40.9547
PVP01_1141400	1	1	325.8	1
PVP01_1142200	1	1	357.502	1
PVP01_1142900	1	1	262.828	1
PVP01_1144800	1	1	520.476	173.041
PVP01_1145100	1	1	190.394	1
PVP01_1145900	1	1	1	1
PVP01_1202100	1	140.113	1	1
PVP01_1202300	1	1	2037.51	1
PVP01_1203100	1	1	1	484.178
PVP01_1203300	1	1	1	1
PVP01_1207300	1148.64	1194.44	1	1
PVP01_1207600	1367.87	1	1	1
PVP01_1208500	3780.26	1	1	1
PVP01_1210500	1	1	1	586.153
PVP01_1210600	1	634.962	801.481	1
PVP01_1211000	1	1	35.3262	159.397
PVP01_1211700	1	1	655.439	1
PVP01_1211800	5948.16	4159	5350.13	1083.84
PVP01_1211900	1	102.016	1	1
PVP01_1212200	1	1	1	91.0855
PVP01_1212800	2984.85	1829.81	903.94	1
PVP01_1213400	1	1	1	1
PVP01_1213600	1	840.221	1	1
PVP01_1213900	1	1	440.367	526.737
PVP01_1215100	1	1	504.554	1
PVP01_1216400	1236.4	1239.29	1	1
PVP01_1216500	1	1	1	1
PVP01_1217900	1	1	1	1
PVP01_1218900	1	1	215.864	1
PVP01_1222500	1	1	1	257.012
PVP01_1223100	1	1	1	1
PVP01_1227000	1	1	1000.49	1
PVP01_1227100	1	1	1	48.7019
PVP01_1230900	1	1	1	1
PVP01_1231200	4339.65	2004.36	1	1
PVP01_1232400	1	159.446	315.531	87.6169
PVP01_1233600	1	694.842	1	1
PVP01_1235700	5857.35	3226.72	1	1
PVP01_1236000	1	235.558	326.739	1
PVP01_1237600	1	1	1	1
PVP01_1238100	510.764	1415.33	533.482	1
PVP01_1238400	1	1	1	1
PVP01_1238900	1	292.778	318.741	675.151
PVP01_1240500	1	327.442	617.986	272.907
PVP01_1240900	1	1227.88	1	1
PVP01_1242900	1	1	1	484.606
PVP01_1244000	2430.09	956.141	1	1
PVP01_1245400	1	1	1	1102.89
PVP01_1246100	1	1849.53	1	1
PVP01_1246200	1	1	1	1
PVP01_1246500	6710.37	1	1	1
PVP01_1248400	1	1	199.733	1
PVP01_1249700	1	1	2696.42	1
PVP01_1251600	1	1	1	1
PVP01_1253300	4623.69	2339.99	1	1
PVP01_1255000	1	1	1	492.257
PVP01_1255900	575.882	721.285	382.546	1
PVP01_1260000	3429.99	1268.18	1	1
PVP01_1263100	1	474.166	213.914	1
PVP01_1264100	1	224.69	387.739	101.201
PVP01_1264300	1	1	141.067	1
PVP01_1265700	1	1	152.992	1
PVP01_1266900	1	1	503.449	1
PVP01_1267100	1	1	1	1
PVP01_1267500	1	1	1	218.822
PVP01_1304600	1	1	189.276	1
PVP01_1304700	2209.77	475.641	1	1
PVP01_1305300	944.31	654.682	356.339	1
PVP01_1305400	1	1	1	122.072
PVP01_1306100	1	204.057	392.337	159.313
PVP01_1308000	1	1	471.168	1
PVP01_1308400	1	1	279.559	567.945
PVP01_1308500	1	1	1	1
PVP01_1311600	1102.32	914.264	1	1
PVP01_1312300	1	1	459.431	1
PVP01_1313200	1	1	1	96.8797
PVP01_1313900	1	1	1	190.035
PVP01_1315000	202.829	111.89	1	1
PVP01_1318000	1	1	1	1
PVP01_1319600	1	232.533	413.994	158.331
PVP01_1321100	1	1	1	372.953
PVP01_1322600	1	1	427.838	157.166
PVP01_1323200	1	1	1	1
PVP01_1323300	2899.32	1	1	1
PVP01_1324000	1	1	1	906.097
PVP01_1324700	4336.87	2088.82	1167.86	1
PVP01_1324800	2296.91	1141.35	694.308	1
PVP01_1325700	1	1	1	90.2857
PVP01_1327700	4233.37	1	1	1
PVP01_1328200	2214.72	1939.31	217.444	288.357
PVP01_1334500	1	1	966.4	1
PVP01_1334600	2499.65	2972.4	1699.66	1
PVP01_1334700	1	1	1	489.663
PVP01_1335200	1	1	1	301.586
PVP01_1337500	1	1	1	1
PVP01_1337700	1	1	1	530.239
PVP01_1338500	1	1	1	3250.11
PVP01_1339700	1	1	704.487	1
PVP01_1340400	7183.67	2757.77	1422.63	1
PVP01_1342500	243.82	271.553	164.336	1
PVP01_1343100	1	1	1	103.489
PVP01_1346200	4510.94	2879.66	1	1
PVP01_1346900	1	1	1	1
PVP01_1403700	3647.28	4312.2	1377.72	1
PVP01_1407300	1	298.325	1369.79	1
PVP01_1409200	325.608	275.709	1	1
PVP01_1409300	1	1	1	1
PVP01_1411700	1	1	1	3489.52
PVP01_1412500	1	1	636.749	1
PVP01_1418000	1	1	362.882	1
PVP01_1418700	6042.69	4372.17	1791.56	1
PVP01_1420300	1	1	521.353	1
PVP01_1421500	1	1	354.777	1
PVP01_1421900	1	1	1	272.103
PVP01_1426100	12620.8	3776.62	2153.25	1
PVP01_1426300	6561.93	2627.17	1408.67	1
PVP01_1427800	1	254.956	1	1
PVP01_1429000	1	185.189	363.006	180.55
PVP01_1431600	1919.8	1416.76	953.679	262.349
PVP01_1438700	1	1	259.142	1
PVP01_1439200	1	1052.14	2163.49	1
PVP01_1440900	1	1	1	1795.57
PVP01_1441300	1	1	1484.94	4034.38
PVP01_1442300	1	1	2393.28	1
PVP01_1445700	1	1	228.528	1
PVP01_1446800	1	1	14028.5	12458.5
PVP01_1447400	1	1	542.848	562.763
PVP01_1447500	1	4275.05	1	1
PVP01_1448000	1	1	1	199.76
PVP01_1449600	1	1	1	1
PVP01_1450700	1	1	311.738	648.232
PVP01_1451700	251.242	314.733	134.121	1
PVP01_1453700	1	1	792.869	1
PVP01_1455100	1	1	1	1
PVP01_1456000	1	1	1	1854.17
PVP01_1457300	158.317	345.588	583.145	1
PVP01_1459000	1	1	386.178	1
PVP01_1459800	5889.03	1	2318.11	1
PVP01_1460800	1	1	1	1
PVP01_1461200	1	1	1	240.71
PVP01_1463400	1	1	1	1
PVP01_1463500	1	1	1	1521.04
PVP01_1467300	1	1	1	371.893
PVP01_1468300	1	1	1	908.596
PVP01_1469200	1	1	309.375	1206.74
